# Supplementary material for: (R)-2-Methyl-5-[(R)-2,4,4,4-tetra­chloro­butan-2-yl]cyclo­hex-2-enone
Source: Acta Crystallogr Sect E Struct Rep Online. 2012 Jul 14;68(Pt 8):o2451–2. doi: 10.1107/S1600536812031194 (PMC3414363; doi:10.1107/S1600536812031194)
Supplement: Supplementary file 1 [file e-68-o2451-sup1.cif]

##############################################################################
#                                                                            #
# This CIF contains the data in a paper accepted for publication in          #
# Acta Crystallographica Section E. It conforms to the requirements of       #
# Notes for Authors for Acta Crystallographica Section E, and has been       #
# peer reviewed under the auspices of the IUCr Commission on Journals.       #
#                                                                            #
# Full details of the Crystallographic Information File format               #
# are given in the paper "The Crystallographic Information File (CIF):       #
# a New Standard Archive File for Crystallography" by S. R. Hall, F. H.      #
# Allen and I. D. Brown [Acta Cryst. (1991), A47, 655-685].                  #
#                                                                            #
# The current version of the core CIF dictionary is obtainable from          #
# ftp://ftp.iucr.org/pub/cif_core.dic.                                       #
#                                                                            #
# Software is freely available for graphical display of the structure(s)     #
# in this CIF. For information consult the CIF software page                 #
# http://www.iucr.org/resources/cif/software.                                #
#                                                                            #
# This file may be used for bona fide research purposes within the           #
# scientific community so long as proper attribution is given to the journal # 
# article from which it was obtained.                                        #
#                                                                            #
##############################################################################
data_I
_audit_creation_method     SHELXL-97
_chemical_name_systematic
;
(<i>R</i>)-2-Methyl-5-[(<i>R</i>)-2,4,4,4-tetrachlorobutan-2-yl]cyclohex-2-enone
;
_chemical_name_common
;
;
_chemical_formula_moiety     'C11 H14 Cl4 O'
_chemical_formula_sum     'C11 H14 Cl4 O'
_chemical_formula_iupac     'C11 H14 Cl4 O'
_chemical_formula_weight     304.02
_chemical_melting_point     ?
_symmetry_cell_setting     orthorhombic
_symmetry_space_group_name_H-M     'P 21 21 21'
_symmetry_space_group_name_Hall     'P 2ac 2ab'
loop_
    _symmetry_equiv_pos_site_id
    _symmetry_equiv_pos_as_xyz
    1 x,y,z
    2 1/2-x,-y,1/2+z
    3 1/2+x,1/2-y,-z
    4 -x,1/2+y,1/2-z
_cell_length_a     6.4976(6)
_cell_length_b     13.3343(16)
_cell_length_c     15.7648(14)
_cell_angle_alpha     90.00
_cell_angle_beta     90.00
_cell_angle_gamma     90.00
_cell_volume     1365.9(2)
_cell_formula_units_Z     4
_cell_measurement_reflns_used     6130
_cell_measurement_theta_min     2.5
_cell_measurement_theta_max     21.9
_cell_measurement_temperature     293(2)
_exptl_crystal_description     rod
_exptl_crystal_colour     colourless
_exptl_crystal_size_max     0.38
_exptl_crystal_size_mid     0.27
_exptl_crystal_size_min     0.20
_exptl_crystal_density_diffrn     1.478
_exptl_crystal_density_meas     ?
_exptl_crystal_density_method     'not measured'
_exptl_crystal_F_000     624
_exptl_absorpt_coefficient_mu     0.843
_exptl_absorpt_correction_type     multi-scan
_exptl_absorpt_process_details     '(MULscanABS in PLATON; Spek, 2009)'
_exptl_absorpt_correction_T_min     0.9628
_exptl_absorpt_correction_T_max     1.0000
_exptl_special_details     ?
_diffrn_ambient_temperature     293(2)
_diffrn_radiation_type     MoK\a
_diffrn_radiation_wavelength     0.71073
_diffrn_radiation_source     'fine-focus sealed tube'
_diffrn_radiation_monochromator     graphite
_diffrn_measurement_device_type     'Stoe IPDS'
_diffrn_measurement_device     '1-circle gonimometer'
_diffrn_measurement_method     '\f rotation'
_diffrn_detector_area_resol_mean     ?
_diffrn_reflns_number     9786
_diffrn_reflns_av_R_equivalents     0.0334
_diffrn_reflns_av_sigmaI/netI     0.0401
_diffrn_reflns_theta_min     2.58
_diffrn_reflns_theta_max     25.10
_diffrn_reflns_theta_full     25.00
_diffrn_measured_fraction_theta_max     0.999
_diffrn_measured_fraction_theta_full     0.999
_diffrn_reflns_limit_h_min     -7
_diffrn_reflns_limit_h_max     7
_diffrn_reflns_limit_k_min     -15
_diffrn_reflns_limit_k_max     15
_diffrn_reflns_limit_l_min     -18
_diffrn_reflns_limit_l_max     18
_diffrn_standards_number     0
_diffrn_standards_interval_time     ?
_diffrn_standards_decay_%     0
_refine_special_details
;
;
_reflns_number_total     2431
_reflns_number_gt     1662
_reflns_threshold_expression     I>2\s(I)
_refine_ls_structure_factor_coef     Fsqd
_refine_ls_matrix_type     full
_refine_ls_R_factor_all     0.0486
_refine_ls_R_factor_gt     0.0285
_refine_ls_wR_factor_gt     0.0585
_refine_ls_wR_factor_ref     0.0630
_refine_ls_goodness_of_fit_ref     0.866
_refine_ls_restrained_S_all     0.866
_refine_ls_number_reflns     2431
_refine_ls_number_parameters     148
_refine_ls_number_restraints     0
_refine_ls_hydrogen_treatment     constr
_refine_ls_weighting_scheme     calc
_refine_ls_weighting_details
                 'calc w=1/[\s^2^(Fo^2^)+(0.0338P)^2^] where P=(Fo^2^+2Fc^2^)/3'
_atom_sites_solution_hydrogens     geom
_atom_sites_solution_primary     direct
_atom_sites_solution_secondary     difmap
_refine_ls_shift/su_max     0.000
_refine_ls_shift/su_mean     0.000
_refine_diff_density_max     0.212
_refine_diff_density_min     -0.189
_refine_ls_extinction_method     none
_refine_ls_extinction_coef     ?
_refine_ls_abs_structure_details     'Flack (1983), 1005 Friedel pairs'
_refine_ls_abs_structure_Flack     0.00(7)
loop_
    _atom_type_symbol
    _atom_type_description
    _atom_type_scat_dispersion_real
    _atom_type_scat_dispersion_imag
    _atom_type_scat_source
    'C' 'C' 0.0033 0.0016
                         'International Tables Vol C Tables 4.2.6.8 and 6.1.1.4'
    'H' 'H' 0.0000 0.0000
                         'International Tables Vol C Tables 4.2.6.8 and 6.1.1.4'
    'Cl' 'Cl' 0.1484 0.1585
                         'International Tables Vol C Tables 4.2.6.8 and 6.1.1.4'
    'O' 'O' 0.0106 0.0060
                         'International Tables Vol C Tables 4.2.6.8 and 6.1.1.4'
_computing_data_collection     'EXPOSE in IPDS-I (Stoe & Cie, 2004)'
_computing_cell_refinement     'CELL in IPDS-I (Stoe & Cie, 2004)'
_computing_data_reduction     'INTEGRATE in IPDS-I (Stoe & Cie, 2004)'
_computing_structure_solution     'SHELXS97 (Sheldrick, 2008)'
_computing_structure_refinement     'SHELXL97 (Sheldrick, 2008)'
_computing_molecular_graphics
                  'PLATON (Spek, 2009) and Mercury (Macrae <i>et al.</i>, 2008)'
_computing_publication_material
   'SHELXL97 (Sheldrick, 2008), PLATON (Spek, 2009) and publCIF (Westrip, 2010)'
loop_
    _atom_site_type_symbol
    _atom_site_label
    _atom_site_fract_x
    _atom_site_fract_y
    _atom_site_fract_z
    _atom_site_U_iso_or_equiv
    _atom_site_thermal_displace_type
    _atom_site_calc_flag
    _atom_site_refinement_flags
    _atom_site_occupancy
    _atom_site_disorder_assembly
    _atom_site_disorder_group
    Cl Cl1 0.83987(14) 0.40824(6) 0.52522(6) 0.0812(3) Uani d . 1.000 . .
    Cl Cl2 0.52828(15) 0.48377(7) 0.24964(5) 0.0845(3) Uani d . 1.000 . .
    Cl Cl3 0.23706(13) 0.38341(7) 0.35431(5) 0.0834(3) Uani d . 1.000 . .
    Cl Cl4 0.65044(18) 0.31020(7) 0.34378(6) 0.1061(4) Uani d . 1.000 . .
    O O1 0.8569(3) 0.77674(13) 0.61294(12) 0.0671(7) Uani d . 1.000 . .
    C C1 0.5690(4) 0.55138(18) 0.56903(14) 0.0423(8) Uani d . 1.000 . .
    C C2 0.7126(4) 0.63646(17) 0.54387(15) 0.0474(9) Uani d . 1.000 . .
    C C3 0.7060(4) 0.72331(18) 0.60355(14) 0.0471(9) Uani d . 1.000 . .
    C C4 0.5098(4) 0.74598(18) 0.64494(14) 0.0502(9) Uani d . 1.000 . .
    C C5 0.3492(5) 0.6861(2) 0.63074(14) 0.0545(10) Uani d . 1.000 . .
    C C6 0.3522(4) 0.59286(19) 0.57915(15) 0.0518(9) Uani d . 1.000 . .
    C C7 0.5809(4) 0.45906(18) 0.51053(15) 0.0474(9) Uani d . 1.000 . .
    C C8 0.5589(4) 0.49132(17) 0.41742(13) 0.0468(9) Uani d . 1.000 . .
    C C9 0.4989(4) 0.41885(19) 0.34799(16) 0.0561(9) Uani d . 1.000 . .
    C C10 0.4985(6) 0.8381(2) 0.69942(18) 0.0788(14) Uani d . 1.000 . .
    C C11 0.4329(5) 0.3768(2) 0.54069(17) 0.0696(10) Uani d . 1.000 . .
    H H1 0.61290 0.52900 0.62540 0.0510 Uiso c R 1.000 . .
    H H2A 0.85230 0.61100 0.54130 0.0570 Uiso c R 1.000 . .
    H H2B 0.67570 0.65950 0.48750 0.0570 Uiso c R 1.000 . .
    H H5 0.22450 0.70430 0.65520 0.0650 Uiso c R 1.000 . .
    H H6A 0.29500 0.60680 0.52350 0.0620 Uiso c R 1.000 . .
    H H6B 0.26610 0.54270 0.60610 0.0620 Uiso c R 1.000 . .
    H H8A 0.45870 0.54520 0.41630 0.0560 Uiso c R 1.000 . .
    H H8B 0.68970 0.52050 0.40090 0.0560 Uiso c R 1.000 . .
    H H10A 0.52610 0.89630 0.66540 0.1180 Uiso c R 1.000 . .
    H H10B 0.59880 0.83350 0.74400 0.1180 Uiso c R 1.000 . .
    H H10C 0.36350 0.84340 0.72370 0.1180 Uiso c R 1.000 . .
    H H11A 0.45650 0.36340 0.59970 0.1050 Uiso c R 1.000 . .
    H H11B 0.45610 0.31680 0.50840 0.1050 Uiso c R 1.000 . .
    H H11C 0.29350 0.39880 0.53280 0.1050 Uiso c R 1.000 . .
loop_
    _atom_site_aniso_label
    _atom_site_aniso_U_11
    _atom_site_aniso_U_22
    _atom_site_aniso_U_33
    _atom_site_aniso_U_12
    _atom_site_aniso_U_13
    _atom_site_aniso_U_23
    Cl1 0.0681(6) 0.0751(5) 0.1004(6) 0.0255(5) -0.0196(5) -0.0134(4)
    Cl2 0.0987(7) 0.1091(7) 0.0457(3) -0.0243(5) 0.0049(4) -0.0112(4)
    Cl3 0.0705(6) 0.1037(6) 0.0760(5) -0.0304(4) -0.0028(5) -0.0140(5)
    Cl4 0.1214(8) 0.0882(6) 0.1088(7) 0.0334(6) -0.0023(6) -0.0402(6)
    O1 0.0625(14) 0.0576(11) 0.0812(12) -0.0165(11) -0.0107(11) -0.0027(9)
    C1 0.0386(17) 0.0511(14) 0.0371(12) -0.0032(12) -0.0011(10) 0.0052(10)
    C2 0.0364(16) 0.0561(15) 0.0498(14) -0.0051(12) 0.0052(12) -0.0003(12)
    C3 0.0510(19) 0.0434(14) 0.0469(13) -0.0009(13) -0.0095(13) 0.0082(11)
    C4 0.0541(18) 0.0535(15) 0.0429(12) 0.0091(14) -0.0050(14) 0.0011(12)
    C5 0.0459(18) 0.0702(17) 0.0473(15) 0.0167(15) 0.0057(13) 0.0083(13)
    C6 0.0377(16) 0.0712(17) 0.0464(14) -0.0053(15) 0.0029(12) 0.0042(12)
    C7 0.0454(18) 0.0475(14) 0.0493(13) 0.0012(12) -0.0038(11) 0.0022(11)
    C8 0.0461(17) 0.0507(15) 0.0436(12) -0.0038(13) 0.0023(12) -0.0030(11)
    C9 0.0516(18) 0.0648(16) 0.0519(14) -0.0021(14) 0.0015(14) -0.0167(13)
    C10 0.093(3) 0.066(2) 0.0774(19) 0.0220(19) -0.0065(19) -0.0139(16)
    C11 0.089(2) 0.0573(16) 0.0624(16) -0.0234(16) -0.0038(17) 0.0118(14)
_geom_special_details
;
Bond distances, angles <i>etc</i>. have been calculated using the rounded
fractional coordinates. All su's are estimated from the variances of the
(full) variance-covariance matrix. The cell e.s.d.'s are taken into account in
the estimation of distances, angles and torsion angles
;
loop_
    _geom_bond_atom_site_label_1
    _geom_bond_atom_site_label_2
    _geom_bond_site_symmetry_1
    _geom_bond_site_symmetry_2
    _geom_bond_distance
    _geom_bond_publ_flag
    Cl1 C7 . . 1.829(3) no
    Cl2 C9 . . 1.786(3) no
    Cl3 C9 . . 1.769(3) no
    Cl4 C9 . . 1.753(3) no
    O1 C3 . . 1.221(3) no
    C1 C2 . . 1.522(3) no
    C1 C6 . . 1.522(4) no
    C1 C7 . . 1.540(3) no
    C2 C3 . . 1.493(3) no
    C3 C4 . . 1.464(4) no
    C4 C5 . . 1.333(4) no
    C4 C10 . . 1.501(4) no
    C5 C6 . . 1.486(4) no
    C7 C8 . . 1.536(3) no
    C7 C11 . . 1.534(4) no
    C8 C9 . . 1.511(3) no
    C1 H1 . . 0.9800 no
    C2 H2A . . 0.9700 no
    C2 H2B . . 0.9700 no
    C5 H5 . . 0.9300 no
    C6 H6A . . 0.9700 no
    C6 H6B . . 0.9700 no
    C8 H8A . . 0.9700 no
    C8 H8B . . 0.9700 no
    C10 H10A . . 0.9600 no
    C10 H10B . . 0.9600 no
    C10 H10C . . 0.9600 no
    C11 H11A . . 0.9600 no
    C11 H11B . . 0.9600 no
    C11 H11C . . 0.9600 no
loop_
    _geom_angle_atom_site_label_1
    _geom_angle_atom_site_label_2
    _geom_angle_atom_site_label_3
    _geom_angle_site_symmetry_1
    _geom_angle_site_symmetry_2
    _geom_angle_site_symmetry_3
    _geom_angle
    _geom_angle_publ_flag
    C2 C1 C6 . . . 108.9(2) no
    C2 C1 C7 . . . 114.2(2) no
    C6 C1 C7 . . . 113.6(2) no
    C1 C2 C3 . . . 113.4(2) no
    O1 C3 C2 . . . 120.4(2) no
    O1 C3 C4 . . . 121.7(2) no
    C2 C3 C4 . . . 117.8(2) no
    C3 C4 C5 . . . 118.9(2) no
    C3 C4 C10 . . . 117.8(2) no
    C5 C4 C10 . . . 123.2(3) no
    C4 C5 C6 . . . 125.7(3) no
    C1 C6 C5 . . . 111.9(2) no
    Cl1 C7 C1 . . . 105.46(17) no
    Cl1 C7 C8 . . . 108.08(17) no
    Cl1 C7 C11 . . . 105.82(18) no
    C1 C7 C8 . . . 110.10(19) no
    C1 C7 C11 . . . 110.8(2) no
    C8 C7 C11 . . . 116.0(2) no
    C7 C8 C9 . . . 122.5(2) no
    Cl2 C9 Cl3 . . . 106.34(14) no
    Cl2 C9 Cl4 . . . 107.92(14) no
    Cl2 C9 C8 . . . 106.93(17) no
    Cl3 C9 Cl4 . . . 108.76(14) no
    Cl3 C9 C8 . . . 112.22(18) no
    Cl4 C9 C8 . . . 114.27(18) no
    C2 C1 H1 . . . 107.00 no
    C6 C1 H1 . . . 107.00 no
    C7 C1 H1 . . . 107.00 no
    C1 C2 H2A . . . 109.00 no
    C1 C2 H2B . . . 109.00 no
    C3 C2 H2A . . . 109.00 no
    C3 C2 H2B . . . 109.00 no
    H2A C2 H2B . . . 108.00 no
    C4 C5 H5 . . . 117.00 no
    C6 C5 H5 . . . 117.00 no
    C1 C6 H6A . . . 109.00 no
    C1 C6 H6B . . . 109.00 no
    C5 C6 H6A . . . 109.00 no
    C5 C6 H6B . . . 109.00 no
    H6A C6 H6B . . . 108.00 no
    C7 C8 H8A . . . 107.00 no
    C7 C8 H8B . . . 107.00 no
    C9 C8 H8A . . . 107.00 no
    C9 C8 H8B . . . 107.00 no
    H8A C8 H8B . . . 107.00 no
    C4 C10 H10A . . . 109.00 no
    C4 C10 H10B . . . 109.00 no
    C4 C10 H10C . . . 109.00 no
    H10A C10 H10B . . . 109.00 no
    H10A C10 H10C . . . 110.00 no
    H10B C10 H10C . . . 109.00 no
    C7 C11 H11A . . . 109.00 no
    C7 C11 H11B . . . 109.00 no
    C7 C11 H11C . . . 109.00 no
    H11A C11 H11B . . . 109.00 no
    H11A C11 H11C . . . 109.00 no
    H11B C11 H11C . . . 110.00 no
loop_
    _geom_torsion_atom_site_label_1
    _geom_torsion_atom_site_label_2
    _geom_torsion_atom_site_label_3
    _geom_torsion_atom_site_label_4
    _geom_torsion_site_symmetry_1
    _geom_torsion_site_symmetry_2
    _geom_torsion_site_symmetry_3
    _geom_torsion_site_symmetry_4
    _geom_torsion
    _geom_torsion_publ_flag
    C6 C1 C2 C3 . . . . 54.6(3) no
    C7 C1 C2 C3 . . . . -177.3(2) no
    C2 C1 C6 C5 . . . . -47.4(3) no
    C7 C1 C6 C5 . . . . -175.77(19) no
    C2 C1 C7 Cl1 . . . . 65.6(2) no
    C2 C1 C7 C8 . . . . -50.8(3) no
    C2 C1 C7 C11 . . . . 179.6(2) no
    C6 C1 C7 Cl1 . . . . -168.79(16) no
    C6 C1 C7 C8 . . . . 74.8(3) no
    C6 C1 C7 C11 . . . . -54.8(3) no
    C1 C2 C3 O1 . . . . 151.4(2) no
    C1 C2 C3 C4 . . . . -33.0(3) no
    O1 C3 C4 C5 . . . . 178.5(2) no
    O1 C3 C4 C10 . . . . 0.4(3) no
    C2 C3 C4 C5 . . . . 3.0(3) no
    C2 C3 C4 C10 . . . . -175.2(2) no
    C3 C4 C5 C6 . . . . 3.5(4) no
    C10 C4 C5 C6 . . . . -178.5(2) no
    C4 C5 C6 C1 . . . . 20.2(3) no
    Cl1 C7 C8 C9 . . . . 84.7(3) no
    C1 C7 C8 C9 . . . . -160.6(2) no
    C11 C7 C8 C9 . . . . -33.9(3) no
    C7 C8 C9 Cl2 . . . . -171.8(2) no
    C7 C8 C9 Cl3 . . . . 71.9(3) no
    C7 C8 C9 Cl4 . . . . -52.5(3) no
loop_
    _geom_hbond_atom_site_label_D
    _geom_hbond_atom_site_label_H
    _geom_hbond_atom_site_label_A
    _geom_hbond_site_symmetry_A
    _geom_hbond_distance_DH
    _geom_hbond_distance_HA
    _geom_hbond_distance_DA
    _geom_hbond_angle_DHA
    _geom_hbond_publ_flag
    C8 H8A O1 3_466 0.97 2.51 3.394(3) 152 yes
data_global
_journal_date_recd_electronic     2012-06-29
_journal_date_accepted     2012-07-09
_journal_name_full     'Acta Crystallographica, Section E'
_journal_year     2012
_journal_volume     68
_journal_issue      8
_journal_page_first     o2451
_journal_page_last     o2452
_journal_paper_category     QO
_journal_paper_doi     10.1107/S1600536812031194
_journal_coeditor_code     KP2431
_publ_contact_author_name     'El Firdoussi, Larbi'
_publ_contact_author_address
;
Equipe de Chimie de Coordination, Facult\'e des Sciences Semlalia,
BP 2390 Marrakech, Morocco
;
_publ_contact_author_email
                           lafirdoussi@hotmail.com,helen.stoeckli-evans@unine.ch
_publ_contact_author_fax     ?
_publ_contact_author_phone     ?
_publ_section_title
;\
(<i>R</i>)-2-Methyl-5-[(<i>R</i>)-2,4,4,4-tetrachlorobutan-2-yl]cyclohex-2-\
enone
;
loop_
    _publ_author_name
    _publ_author_footnote
    _publ_author_address
    'Boualy, Brahim' .
;
Equipe de Chimie de Coordination, Facult\'e des Sciences Semlalia, BP 2390
Marrakech,
Morocco
;
    'Harrad, Mohamed Anouar' .
;
Equipe de Chimie de Coordination, Facult\'e des Sciences Semlalia, BP 2390
Marrakech,
Morocco
;
    'El Firdoussi, Larbi' .
;
Equipe de Chimie de Coordination, Facult\'e des Sciences Semlalia, BP 2390
Marrakech,
Morocco
;
    'Ali, Mustapha Ait' .
;
Equipe de Chimie de Coordination, Facult\'e des Sciences Semlalia, BP 2390
Marrakech,
Morocco
;
    'Stoeckli-Evans, Helen' .
;
Institute of Physics
University of Neuch\^atel
2000 Neuch\^atel
Switzerland
;
