# Supplementary material for: (R)-2-Methyl-5-[(R)-2,4,4,4-tetra­chloro­butan-2-yl]cyclo­hex-2-enone
Source: Acta Crystallogr Sect E Struct Rep Online. 2012 Jul 14;68(Pt 8):o2451–2. doi: 10.1107/S1600536812031194 (PMC3414363; doi:10.1107/S1600536812031194)
Supplement: Supplementary file 2 [file e-68-o2451-Isup2.hkl]

# 
# h,k,l, Fc-squared, Fo-squared, sigma(Fo-squared) and status flag 
# 
data_I
_shelx_title ' BB-2  IPDS1   RT' 
_shelx_refln_list_code          4 
_shelx_F_calc_maximum      126.98 
_exptl_crystal_F_000       624.00 
_reflns_d_resolution_high  0.8377 
 
loop_ 
 _symmetry_equiv_pos_as_xyz 
 'x, y, z' 
 '-x+1/2, -y, z+1/2' 
 'x+1/2, -y+1/2, -z' 
 '-x, y+1/2, -z+1/2' 
 
_cell_length_a     6.4976 
_cell_length_b    13.3343 
_cell_length_c    15.7648 
_cell_angle_alpha  90.000 
_cell_angle_beta   90.000 
_cell_angle_gamma  90.000 
 
_shelx_F_squared_multiplier     1.000 
 
loop_ 
 _refln_index_h 
 _refln_index_k 
 _refln_index_l 
 _refln_F_squared_calc 
 _refln_F_squared_meas 
 _refln_F_squared_sigma 
 _refln_observed_status 
   2   0   0        0.19        0.27     20.19 o 
   4   0   0       84.34       81.51     14.59 o 
   6   0   0      151.66      137.57     17.92 o 
   1   1   0     1292.56     1246.19     27.75 o 
   2   1   0     1552.32     1582.56     21.95 o 
   3   1   0     3220.58     3243.26     82.22 o 
   4   1   0       32.97       30.97      8.56 o 
   5   1   0        1.83        1.83     10.66 o 
   6   1   0      150.64      133.10     18.81 o 
   7   1   0       86.37       86.83     17.61 o 
   0   2   0     1075.47     1159.64     29.83 o 
   1   2   0      828.81      909.90     20.24 o 
   2   2   0     4217.37     4258.15     61.12 o 
   3   2   0     4805.03     4924.86     81.60 o 
   4   2   0      225.95      237.70     11.64 o 
   5   2   0      132.72      135.77     13.24 o 
   6   2   0       61.57       59.81     16.30 o 
   7   2   0        0.51        1.28     18.83 o 
   1   3   0      345.06      357.35     13.58 o 
   2   3   0     2416.07     2422.41     21.41 o 
   3   3   0      948.30     1056.85     15.59 o 
   4   3   0      103.23       99.41     10.68 o 
   5   3   0      567.78      613.77     18.14 o 
   6   3   0      132.99      163.02     17.00 o 
   7   3   0        3.10        0.00     16.92 o 
   0   4   0      583.85      630.22     20.48 o 
   1   4   0      383.07      394.80     11.23 o 
   2   4   0     7286.42     7737.04     47.85 o 
   3   4   0     1396.06     1358.74     20.04 o 
   4   4   0       52.08       56.14      9.76 o 
   5   4   0        0.03        4.03     14.26 o 
   6   4   0        0.10        0.25     14.56 o 
   7   4   0        5.59        9.88     15.48 o 
   1   5   0     1289.78     1212.48     15.73 o 
   2   5   0       48.01       37.71      7.80 o 
   3   5   0        7.63       19.05      8.20 o 
   4   5   0      151.25      144.88      9.74 o 
   5   5   0      657.96      702.61     17.85 o 
   6   5   0       15.50       14.60     14.69 o 
   7   5   0       12.24        0.00     15.63 o 
   0   6   0       97.89       87.29     12.52 o 
   1   6   0      157.03      137.42      8.34 o 
   2   6   0      569.85      578.08     10.98 o 
   3   6   0       73.48       65.36      8.67 o 
   4   6   0      147.89      146.40      8.36 o 
   5   6   0       49.57       53.57     12.37 o 
   6   6   0       31.83       30.29     15.01 o 
   7   6   0       12.81        6.25     12.90 o 
   1   7   0      165.37      143.77      7.42 o 
   2   7   0     1405.64     1414.91     16.96 o 
   3   7   0        1.42        0.00      8.00 o 
   4   7   0        3.50        0.00      8.53 o 
   5   7   0        0.77        5.42     11.78 o 
   6   7   0        7.26        6.46     12.33 o 
   0   8   0      219.01      203.36     10.57 o 
   1   8   0     1433.25     1441.96     14.88 o 
   2   8   0        2.75        6.98      6.03 o 
   3   8   0      508.11      531.09     10.27 o 
   4   8   0      888.09      916.94     16.97 o 
   5   8   0       95.21      104.32      9.49 o 
   6   8   0       32.66       21.32     15.56 o 
   1   9   0      207.43      192.63      7.92 o 
   2   9   0       23.46       23.67      6.21 o 
   3   9   0        4.66        4.57      9.90 o 
   4   9   0      104.46       91.04      9.42 o 
   5   9   0       13.76       16.10      9.82 o 
   6   9   0        4.55        4.38     12.74 o 
   0  10   0      809.19      838.38     12.83 o 
   1  10   0       51.11       54.70      6.84 o 
   2  10   0      213.59      224.62      9.59 o 
   3  10   0       41.55       35.05      9.11 o 
   4  10   0       71.10       67.91      9.50 o 
   5  10   0      117.34      107.07      9.68 o 
   6  10   0       73.01       58.38     10.86 o 
   1  11   0       84.30       83.84     10.21 o 
   2  11   0      174.78      191.55      9.65 o 
   3  11   0        6.30        6.92      9.21 o 
   4  11   0       24.95       16.55      9.74 o 
   5  11   0       26.71       15.96     10.20 o 
   0  12   0        1.56        0.00     14.30 o 
   1  12   0      121.82      139.11     10.51 o 
   2  12   0       93.91       88.78      9.38 o 
   3  12   0        8.38       11.14      8.52 o 
   4  12   0        0.10        1.90     10.71 o 
   5  12   0       13.97        5.91     11.24 o 
   1  13   0        6.42        1.98      7.81 o 
   2  13   0        7.77        1.22      8.53 o 
   3  13   0       39.57       40.11      8.91 o 
   4  13   0        6.28        4.79     11.04 o 
   0  14   0       18.59       14.63     12.06 o 
   1  14   0        5.04        4.38      8.62 o 
   2  14   0        6.57        8.68      8.73 o 
   3  14   0      154.09      149.06     14.46 o 
   1  15   0        1.11        3.53      7.62 o 
   2  15   0        7.38        8.45     11.04 o 
   1   0   1     2440.84     2587.66     81.09 o 
   2   0   1      415.82      451.74     17.50 o 
   3   0   1       49.44       48.25      9.81 o 
   4   0   1      432.05      442.11     12.73 o 
   5   0   1        1.59        5.44      9.54 o 
   6   0   1      358.72      369.49     14.59 o 
   7   0   1       31.61       31.90     23.09 o 
  -7   1   1       61.92       64.25     19.80 o 
  -6   1   1       46.77       60.16     13.35 o 
  -5   1   1      130.03      128.40     11.13 o 
  -4   1   1        0.97        1.07      8.39 o 
  -3   1   1     1152.45     1095.69     17.83 o 
  -2   1   1     2076.67     2009.10     46.91 o 
  -1   1   1     5442.60     5452.86    102.74 o 
   1   1   1     5465.67     5579.37     99.88 o 
   2   1   1     2010.36     1980.12     36.16 o 
   3   1   1     1140.25     1100.20     18.26 o 
   4   1   1        0.84        3.19      9.25 o 
   5   1   1      133.49      126.06     11.38 o 
   6   1   1       50.21       67.71     17.20 o 
   7   1   1       60.76       65.31     21.73 o 
  -7   2   1       53.65       55.08     17.45 o 
  -6   2   1       19.43       22.92     14.03 o 
  -5   2   1     1446.24     1443.38     34.69 o 
  -4   2   1      724.53      745.22     17.48 o 
  -3   2   1     3821.14     3856.93     46.77 o 
  -2   2   1     2024.59     2118.02     49.79 o 
  -1   2   1     4350.09     4472.59     73.71 o 
   0   2   1     9872.74    10369.32     48.25 o 
   1   2   1     4305.63     4284.89     95.45 o 
   2   2   1     2094.85     2190.20     26.75 o 
   3   2   1     3810.19     3888.18     32.22 o 
   4   2   1      709.79      735.95     17.11 o 
   5   2   1     1458.32     1489.76     24.16 o 
   6   2   1       19.39       19.74     16.01 o 
   7   2   1       53.11       50.58     19.37 o 
  -7   3   1       24.82       27.38     17.08 o 
  -6   3   1       98.19       96.17     15.07 o 
  -5   3   1       73.05       78.66     12.37 o 
  -4   3   1      243.82      237.52      9.55 o 
  -3   3   1     1262.30     1321.66     16.06 o 
  -2   3   1      543.15      549.49     12.68 o 
  -1   3   1     3765.40     3757.50     44.80 o 
   0   3   1    10530.05    11311.11    101.69 o 
   1   3   1     3741.82     3685.80     37.37 o 
   2   3   1      559.37      551.71     13.46 o 
   3   3   1     1284.86     1322.47     18.65 o 
   4   3   1      240.64      233.29     11.47 o 
   5   3   1       71.57       76.39     14.87 o 
   6   3   1       98.77       94.23     15.22 o 
   7   3   1       23.96       23.47     17.00 o 
  -7   4   1        1.98        0.45     16.92 o 
  -6   4   1        5.92       12.90     14.56 o 
  -5   4   1       14.69       18.79     11.89 o 
  -4   4   1      345.59      360.77     10.94 o 
  -3   4   1       64.22       54.86      7.44 o 
  -2   4   1     3066.38     3090.83     19.62 o 
  -1   4   1     2677.05     2708.75     52.10 o 
   0   4   1       73.11       77.32      9.99 o 
   1   4   1     2683.71     2807.00     20.56 o 
   2   4   1     3070.56     3054.81     40.99 o 
   3   4   1       61.91       59.39      7.23 o 
   4   4   1      331.54      345.67     12.10 o 
   5   4   1       14.27       21.61     14.24 o 
   6   4   1        6.54       11.23     15.95 o 
   7   4   1        2.06        0.00     15.52 o 
  -7   5   1        0.68        1.48     15.65 o 
  -6   5   1        9.11       12.68     12.03 o 
  -5   5   1      139.70      127.48     12.35 o 
  -4   5   1      259.62      265.60      9.00 o 
  -3   5   1     1893.90     1926.31     15.68 o 
  -2   5   1      146.39      119.39      8.25 o 
  -1   5   1     1923.91     1926.12     19.69 o 
   0   5   1      411.86      433.93     11.44 o 
   1   5   1     1908.89     1898.63     25.79 o 
   2   5   1      150.52      121.67      9.03 o 
   3   5   1     1907.61     1912.40     20.86 o 
   4   5   1      255.09      269.63     10.22 o 
   5   5   1      138.60      127.71     12.32 o 
   6   5   1        9.15       10.24     14.73 o 
   7   5   1        0.68        0.00     17.06 o 
  -7   6   1       44.47       35.34     15.99 o 
  -6   6   1       67.21       68.62     12.59 o 
  -5   6   1       83.11       91.88     10.05 o 
  -4   6   1      223.10      219.05      9.22 o 
  -3   6   1       20.77       22.79      6.79 o 
  -2   6   1     2533.24     2551.62     34.40 o 
  -1   6   1     1766.97     1814.99     26.59 o 
   0   6   1      770.74      812.75     13.38 o 
   1   6   1     1803.07     1820.14     14.26 o 
   2   6   1     2523.51     2546.23     21.71 o 
   3   6   1       21.50       22.83      8.42 o 
   4   6   1      220.47      226.35      9.05 o 
   5   6   1       83.84       83.46     14.74 o 
   6   6   1       68.49       66.48     15.22 o 
   7   6   1       43.51       35.20     15.96 o 
  -6   7   1       29.20       28.44     15.19 o 
  -5   7   1       33.19       30.17     11.32 o 
  -4   7   1       73.45       86.31      9.86 o 
  -3   7   1       17.30       16.17      8.05 o 
  -2   7   1      199.72      218.37      7.66 o 
  -1   7   1      943.66      900.38     10.50 o 
   0   7   1      204.46      186.81      7.52 o 
   1   7   1      925.07      854.07     15.72 o 
   2   7   1      207.51      222.07      7.70 o 
   3   7   1       16.48       13.39      8.07 o 
   4   7   1       73.23       83.92      9.55 o 
   5   7   1       33.28       36.44     10.93 o 
   6   7   1       28.83       26.69     15.26 o 
  -6   8   1        0.34        0.00     11.30 o 
  -5   8   1      231.04      246.08     11.02 o 
  -4   8   1       40.16       31.42     11.18 o 
  -3   8   1      180.40      186.06      7.62 o 
  -2   8   1       45.10       46.81      8.09 o 
  -1   8   1      428.79      420.26     10.04 o 
   0   8   1        0.62        1.55      6.48 o 
   1   8   1      428.24      414.83      8.04 o 
   2   8   1       47.62       54.60      7.33 o 
   3   8   1      177.33      189.79      9.02 o 
   4   8   1       39.36       34.44      8.57 o 
   5   8   1      236.07      242.26     11.59 o 
   6   8   1        0.32        0.00     12.57 o 
  -6   9   1       76.23       68.19     13.10 o 
  -5   9   1       25.68       29.59      8.67 o 
  -4   9   1       72.13       62.76      8.52 o 
  -3   9   1      108.18      107.58      9.23 o 
  -2   9   1       29.53       32.74      7.27 o 
  -1   9   1        6.37        7.60      6.50 o 
   0   9   1      441.70      456.93      8.00 o 
   1   9   1        4.94        5.06      7.96 o 
   2   9   1       29.00       30.82      6.63 o 
   3   9   1      103.54       96.39      8.49 o 
   4   9   1       79.48       68.90      8.58 o 
   5   9   1       26.50       27.13     10.40 o 
   6   9   1       75.98       78.97     15.90 o 
  -6  10   1       27.53       18.83     13.04 o 
  -5  10   1        9.32        9.90      8.69 o 
  -4  10   1      152.45      153.87     10.85 o 
  -3  10   1      122.84      123.45      9.41 o 
  -2  10   1      179.88      168.05      9.47 o 
  -1  10   1      717.98      700.54     10.75 o 
   0  10   1       54.00       68.83      7.56 o 
   1  10   1      722.78      686.43     13.53 o 
   2  10   1      182.82      171.34     10.46 o 
   3  10   1      122.28      112.64      8.75 o 
   4  10   1      153.41      158.27     11.30 o 
   5  10   1        8.78        1.85      9.02 o 
   6  10   1       27.50        9.28     11.39 o 
  -5  11   1        8.10        4.71      9.76 o 
  -4  11   1       84.20       74.93      9.97 o 
  -3  11   1      186.98      204.27     10.84 o 
  -2  11   1      277.77      263.70      9.85 o 
  -1  11   1      133.13      129.77      9.36 o 
   0  11   1      208.34      255.38      9.82 o 
   1  11   1      134.68      133.97      9.38 o 
   2  11   1      269.20      254.01      9.72 o 
   3  11   1      188.90      198.52      9.75 o 
   4  11   1       83.69       73.50      9.67 o 
   5  11   1        8.13        2.91      9.78 o 
  -5  12   1        4.51        0.00      9.18 o 
  -4  12   1       17.35       13.86      9.62 o 
  -3  12   1        2.83        2.45      8.48 o 
  -2  12   1      105.09      114.20     10.56 o 
  -1  12   1      137.95      144.12      8.78 o 
   0  12   1      232.46      227.97     10.76 o 
   1  12   1      138.51      139.70      8.74 o 
   2  12   1      104.70      122.03      8.17 o 
   3  12   1        2.75        2.72      8.49 o 
   4  12   1       16.77       10.55     10.79 o 
   5  12   1        4.40        1.63      9.98 o 
  -4  13   1       20.54       16.98      9.89 o 
  -3  13   1        4.67        4.40      9.48 o 
  -2  13   1       90.81       97.94      8.90 o 
  -1  13   1       26.91       28.26      9.28 o 
   0  13   1       93.21       87.32      9.49 o 
   1  13   1       25.69       26.14      9.32 o 
   2  13   1       90.28       96.99      8.83 o 
   3  13   1        4.57        5.77      9.50 o 
   4  13   1       19.90       15.96      9.92 o 
  -3  14   1       14.71       11.88      9.78 o 
  -2  14   1       15.77        7.11     10.80 o 
  -1  14   1       62.13       58.65      9.57 o 
   0  14   1        7.72        1.82      9.34 o 
   1  14   1       60.62       49.40      8.78 o 
   2  14   1       15.55        9.00      9.64 o 
   3  14   1       15.34        8.38     11.02 o 
  -2  15   1       27.08       12.93     11.11 o 
  -1  15   1        8.41        1.98      8.91 o 
   0  15   1        0.48        0.00      9.70 o 
   1  15   1        8.02        5.54      9.79 o 
   2  15   1       27.28       17.26     11.12 o 
   0   0   2     1858.05     1641.24     57.28 o 
   1   0   2     1608.66     1626.13     29.88 o 
   2   0   2     3004.31     3082.48     75.51 o 
   3   0   2     1856.47     1841.93     20.14 o 
   4   0   2     1465.86     1440.48     18.13 o 
   5   0   2      419.35      433.19     14.18 o 
   6   0   2        3.19        0.00     13.52 o 
   7   0   2       15.37       21.43     16.24 o 
  -7   1   2       19.84       20.05     17.07 o 
  -6   1   2       41.49       37.72     12.41 o 
  -5   1   2      196.90      201.32     10.92 o 
  -4   1   2      800.12      774.81     13.32 o 
  -3   1   2      233.20      213.03     12.00 o 
  -2   1   2     1762.53     1632.47    131.67 o 
  -1   1   2     7110.30     6875.39    218.80 o 
   0   1   2     1060.54     1142.48     21.92 o 
   1   1   2     7144.06     6801.07    316.40 o 
   2   1   2     1817.65     1820.78     28.19 o 
   3   1   2      237.44      225.35     12.14 o 
   4   1   2      792.89      773.25     16.87 o 
   5   1   2      182.94      185.13     12.69 o 
   6   1   2       44.08       39.31     18.15 o 
   7   1   2       19.85       20.19     26.98 o 
  -7   2   2       25.23       22.64     19.23 o 
  -6   2   2       98.28      100.69     12.77 o 
  -5   2   2      198.59      188.60     12.06 o 
  -4   2   2      803.83      803.85     13.39 o 
  -3   2   2     1170.33     1201.25     21.00 o 
  -2   2   2     2095.51     1977.88     28.73 o 
  -1   2   2     3097.50     3076.17     31.35 o 
   0   2   2      544.75      515.98     16.72 o 
   1   2   2     3024.22     3019.94     33.57 o 
   2   2   2     2141.29     2105.20     88.65 o 
   3   2   2     1167.48     1224.64     23.28 o 
   4   2   2      815.68      830.63     18.37 o 
   5   2   2      202.93      196.55     16.99 o 
   6   2   2       96.62       93.99     15.28 o 
   7   2   2       24.48       21.88     18.09 o 
  -7   3   2       37.31       41.41     19.31 o 
  -6   3   2       25.83       19.35     12.73 o 
  -5   3   2       58.83       73.20     11.31 o 
  -4   3   2       81.30       81.45      9.02 o 
  -3   3   2      419.50      447.74     10.18 o 
  -2   3   2     1509.02     1487.04     14.67 o 
  -1   3   2      131.86      116.27     11.57 o 
   0   3   2     1597.55     1738.84     33.28 o 
   1   3   2      127.12      115.85     10.65 o 
   2   3   2     1493.63     1434.04     24.59 o 
   3   3   2      412.93      446.17     14.90 o 
   4   3   2       80.63       81.15     12.14 o 
   5   3   2       62.42       81.54     14.54 o 
   6   3   2       25.33       15.36     14.63 o 
   7   3   2       36.78       36.04     17.18 o 
  -7   4   2       46.53       45.12     17.35 o 
  -6   4   2      158.43      172.27     13.39 o 
  -5   4   2      226.36      211.38     12.01 o 
  -4   4   2       99.48      107.46      9.57 o 
  -3   4   2      717.53      721.29     15.39 o 
  -2   4   2      453.26      420.38      9.42 o 
  -1   4   2      888.57      808.96     13.41 o 
   0   4   2     3803.22     3856.41     22.26 o 
   1   4   2      896.37      805.59     12.38 o 
   2   4   2      436.04      386.70     10.70 o 
   3   4   2      713.49      716.84     12.59 o 
   4   4   2       99.59      110.10     12.22 o 
   5   4   2      226.09      216.25     15.36 o 
   6   4   2      157.57      175.95     15.59 o 
   7   4   2       46.09       47.23     17.31 o 
  -7   5   2       16.06       12.21     15.72 o 
  -6   5   2       52.16       57.44     12.85 o 
  -5   5   2       39.50       38.20     11.10 o 
  -4   5   2     1024.39     1005.90     21.14 o 
  -3   5   2      446.38      440.25     10.06 o 
  -2   5   2      159.79      169.50      9.13 o 
  -1   5   2     1637.85     1560.96     13.51 o 
   0   5   2      720.54      755.01     10.43 o 
   1   5   2     1599.12     1494.43     13.76 o 
   2   5   2      169.33      177.63      7.90 o 
   3   5   2      437.24      444.62      9.88 o 
   4   5   2     1019.08     1005.51     46.87 o 
   5   5   2       40.55       46.38     14.30 o 
   6   5   2       53.56       66.04     15.11 o 
   7   5   2       16.56       12.42     15.71 o 
  -7   6   2       18.66        3.49     15.95 o 
  -6   6   2      120.19      129.15     11.38 o 
  -5   6   2       24.28       19.49      8.52 o 
  -4   6   2       92.42       88.59      8.03 o 
  -3   6   2      176.08      169.37      8.81 o 
  -2   6   2      627.51      626.77     10.68 o 
  -1   6   2     2143.31     2093.76     44.39 o 
   0   6   2     4077.72     4001.32     46.28 o 
   1   6   2     2132.67     2058.02     14.77 o 
   2   6   2      634.26      622.14     10.73 o 
   3   6   2      170.56      160.67      8.78 o 
   4   6   2       93.40       82.64      7.74 o 
   5   6   2       25.67       23.92     14.32 o 
   6   6   2      121.30      139.81     15.70 o 
   7   6   2       18.82        5.53     15.84 o 
  -6   7   2       29.13       24.13     12.72 o 
  -5   7   2       19.70       13.54     11.18 o 
  -4   7   2      161.02      179.17      9.34 o 
  -3   7   2      401.64      404.52      9.15 o 
  -2   7   2      104.13      111.95      7.58 o 
  -1   7   2      205.69      222.04      7.64 o 
   0   7   2       41.25       50.75      7.53 o 
   1   7   2      200.17      207.23      7.65 o 
   2   7   2      102.54      113.40      7.60 o 
   3   7   2      401.25      398.51      8.61 o 
   4   7   2      163.69      183.72     10.37 o 
   5   7   2       17.81        5.73     11.83 o 
   6   7   2       28.68       23.23     12.51 o 
  -6   8   2        5.41        2.45     10.71 o 
  -5   8   2       20.09       17.41     10.39 o 
  -4   8   2      170.27      187.79      9.18 o 
  -3   8   2      654.43      644.60      9.34 o 
  -2   8   2      381.15      369.14      7.86 o 
  -1   8   2     1290.84     1257.69     11.32 o 
   0   8   2        1.22        0.83      6.42 o 
   1   8   2     1295.39     1225.13     15.02 o 
   2   8   2      381.38      368.74      8.33 o 
   3   8   2      647.74      638.41      9.56 o 
   4   8   2      174.50      195.16     11.29 o 
   5   8   2       19.25       11.78     10.91 o 
   6   8   2        5.33        0.00     12.63 o 
  -6   9   2       74.43       68.28     12.76 o 
  -5   9   2       26.99       17.62     10.16 o 
  -4   9   2       41.45       40.63      9.28 o 
  -3   9   2      342.34      355.27     10.29 o 
  -2   9   2      150.55      152.93      6.75 o 
  -1   9   2      218.84      229.27      7.13 o 
   0   9   2      101.14       97.86      6.06 o 
   1   9   2      214.33      236.32      7.57 o 
   2   9   2      148.04      162.31      8.63 o 
   3   9   2      345.08      352.33      8.97 o 
   4   9   2       38.11       44.68      8.42 o 
   5   9   2       26.57       13.33      9.49 o 
   6   9   2       74.31       67.82     15.86 o 
  -5  10   2       22.20       22.51     10.37 o 
  -4  10   2       25.87       26.47      9.35 o 
  -3  10   2      260.08      275.85      9.24 o 
  -2  10   2      117.02      122.76      9.43 o 
  -1  10   2      101.57       96.03      7.69 o 
   0  10   2        0.04        0.00      8.05 o 
   1  10   2      101.88       87.71      7.66 o 
   2  10   2      124.94      138.09      8.65 o 
   3  10   2      250.32      258.52      9.97 o 
   4  10   2       24.03       23.09     10.41 o 
   5  10   2       21.37       19.00      9.95 o 
  -5  11   2       58.51       49.49      8.77 o 
  -4  11   2       43.15       35.60     10.65 o 
  -3  11   2       34.23       32.73      8.50 o 
  -2  11   2       26.86       39.52      8.47 o 
  -1  11   2       14.92       10.82      7.55 o 
   0  11   2       63.73       61.62      8.33 o 
   1  11   2       13.31       10.70      8.18 o 
   2  11   2       27.99       38.55      8.50 o 
   3  11   2       33.76       29.83      9.25 o 
   4  11   2       43.58       39.66     10.59 o 
   5  11   2       59.39       55.37     12.20 o 
  -5  12   2       23.19       16.59      9.25 o 
  -4  12   2       48.43       43.08      9.80 o 
  -3  12   2       41.19       46.12      9.49 o 
  -2  12   2       61.79       54.91      9.40 o 
  -1  12   2       89.05       85.51      8.58 o 
   0  12   2       28.80       14.94      9.01 o 
   1  12   2       84.65       78.69      8.56 o 
   2  12   2       57.15       51.50      9.35 o 
   3  12   2       40.93       40.12     10.59 o 
   4  12   2       51.56       47.57      9.78 o 
   5  12   2       23.12       16.34     11.32 o 
  -4  13   2       17.00        5.33      9.92 o 
  -3  13   2        9.66       11.40      8.10 o 
  -2  13   2      106.69      120.14      9.73 o 
  -1  13   2       32.84       31.16     10.34 o 
   0  13   2        5.78       10.49      8.43 o 
   1  13   2       33.75       31.20      8.48 o 
   2  13   2      110.90      105.02      9.78 o 
   3  13   2       10.07        3.87      9.62 o 
   4  13   2       17.65        5.92      9.92 o 
  -3  14   2        4.47        1.23     11.02 o 
  -2  14   2        3.07        2.51      9.59 o 
  -1  14   2       60.63       50.15      8.88 o 
   0  14   2        1.11        0.00      8.50 o 
   1  14   2       62.36       50.89      8.92 o 
   2  14   2        3.25        4.00      8.74 o 
   3  14   2        4.85        4.71      9.83 o 
  -2  15   2        1.50        4.83      9.02 o 
  -1  15   2        2.25        5.54      8.22 o 
   0  15   2       12.50       14.04      9.78 o 
   1  15   2        2.25        3.82      9.71 o 
   2  15   2        1.40        0.00     10.00 o 
   1   0   3     2531.16     2598.69     36.47 o 
   2   0   3     2781.93     2596.20     27.26 o 
   3   0   3      501.64      463.15     12.52 o 
   4   0   3      604.35      638.61     13.68 o 
   5   0   3       88.62      101.57     16.13 o 
   6   0   3        1.39        0.00     11.85 o 
   7   0   3       29.49       33.10     14.57 o 
  -7   1   3      146.51      144.45     16.55 o 
  -6   1   3      154.28      146.29     12.06 o 
  -5   1   3       19.61       12.35     10.45 o 
  -4   1   3      588.60      571.47     11.87 o 
  -3   1   3      643.53      653.60     13.11 o 
  -2   1   3     2186.49     2047.14    104.51 o 
  -1   1   3      224.73      222.99     12.15 o 
   0   1   3       27.71       47.82     10.89 o 
   1   1   3      246.32      249.81     14.64 o 
   2   1   3     2198.03     2136.95     61.02 o 
   3   1   3      641.71      653.43     12.71 o 
   4   1   3      585.57      566.64     13.34 o 
   5   1   3       20.10       13.20     13.54 o 
   6   1   3      153.83      149.82     15.24 o 
   7   1   3      146.99      133.72     28.52 o 
  -7   2   3       13.83       15.36     14.20 o 
  -6   2   3       20.01       20.58     11.96 o 
  -5   2   3       49.68       40.98     11.14 o 
  -4   2   3      254.18      239.74      9.65 o 
  -3   2   3      829.52      804.07     14.86 o 
  -2   2   3      567.40      548.39     10.64 o 
  -1   2   3     3185.52     3142.14     35.97 o 
   0   2   3     1892.04     1781.54     36.70 o 
   1   2   3     3241.64     3299.62     32.93 o 
   2   2   3      561.56      547.66     14.83 o 
   3   2   3      841.49      828.66     15.95 o 
   4   2   3      248.52      248.07     13.39 o 
   5   2   3       45.79       34.18     14.43 o 
   6   2   3       21.95       21.20     16.07 o 
   7   2   3       13.54       11.02     18.12 o 
  -7   3   3       16.46       13.71     14.54 o 
  -6   3   3       18.90       28.78     11.48 o 
  -5   3   3      130.01      127.80     11.54 o 
  -4   3   3     1555.18     1532.98     25.12 o 
  -3   3   3     1016.96      987.64     15.46 o 
  -2   3   3      402.42      397.76      9.31 o 
  -1   3   3     3647.71     3723.62     32.17 o 
   0   3   3      267.74      283.47     11.57 o 
   1   3   3     3675.36     3704.90     75.54 o 
   2   3   3      399.87      403.70     10.58 o 
   3   3   3     1025.55     1017.75     22.04 o 
   4   3   3     1563.30     1599.36     27.98 o 
   5   3   3      127.97      129.40     14.98 o 
   6   3   3       19.94       33.72     16.19 o 
   7   3   3       16.39       12.15     17.11 o 
  -7   4   3       11.14        7.81     14.06 o 
  -6   4   3       19.35       21.44     11.50 o 
  -5   4   3      400.98      381.53     12.22 o 
  -4   4   3       61.62       51.34      7.64 o 
  -3   4   3      778.84      782.32     10.71 o 
  -2   4   3      858.39      874.27     12.47 o 
  -1   4   3     6401.65     6461.62     26.49 o 
   0   4   3      735.55      743.17     11.74 o 
   1   4   3     6319.31     6217.04     99.02 o 
   2   4   3      869.40      853.00     12.42 o 
   3   4   3      777.34      770.17     15.68 o 
   4   4   3       67.14       69.78     12.02 o 
   5   4   3      399.20      392.83     16.19 o 
   6   4   3       18.06       21.00     14.86 o 
   7   4   3       11.17        3.10     17.12 o 
  -7   5   3       21.48       23.69     17.37 o 
  -6   5   3       13.41       13.71     11.58 o 
  -5   5   3        0.04        3.30      9.57 o 
  -4   5   3      103.00       86.55      8.72 o 
  -3   5   3      343.88      350.79      7.98 o 
  -2   5   3     1609.83     1622.96     21.17 o 
  -1   5   3      162.34      188.22      8.66 o 
   0   5   3     2380.83     2520.33     26.92 o 
   1   5   3      164.29      179.95      8.08 o 
   2   5   3     1614.07     1616.09     23.80 o 
   3   5   3      330.25      337.79     10.09 o 
   4   5   3      103.91       94.05     10.18 o 
   5   5   3        0.05        0.55     11.57 o 
   6   5   3       12.25       19.67     14.94 o 
   7   5   3       21.04       19.05     17.36 o 
  -7   6   3       20.87       19.70     17.47 o 
  -6   6   3        7.14        6.65     11.70 o 
  -5   6   3       31.98       31.62      8.67 o 
  -4   6   3      177.54      185.05      8.77 o 
  -3   6   3      218.56      208.96      9.23 o 
  -2   6   3      284.65      293.41      8.55 o 
  -1   6   3     1651.53     1504.95     25.53 o 
   0   6   3       46.91       36.13      7.50 o 
   1   6   3     1686.23     1520.89     19.62 o 
   2   6   3      293.22      293.27      8.63 o 
   3   6   3      213.80      194.29      8.49 o 
   4   6   3      173.89      184.56     12.78 o 
   5   6   3       30.13       34.07     11.84 o 
   6   6   3        6.32        4.53     15.02 o 
   7   6   3       21.14       12.33     15.97 o 
  -6   7   3      131.86      127.81     12.38 o 
  -5   7   3       17.99       17.17     10.28 o 
  -4   7   3      272.04      282.29      9.49 o 
  -3   7   3      181.69      191.85      8.15 o 
  -2   7   3       13.33       15.72      7.16 o 
  -1   7   3     1126.33     1165.73     11.17 o 
   0   7   3      147.33      152.14      6.80 o 
   1   7   3     1146.49     1154.23     11.18 o 
   2   7   3       10.63       12.71      7.16 o 
   3   7   3      184.74      199.17      9.06 o 
   4   7   3      279.67      288.07     10.43 o 
   5   7   3       15.91       12.99     14.53 o 
   6   7   3      128.78      115.87     15.81 o 
  -6   8   3       24.56       22.94     12.08 o 
  -5   8   3       97.24       92.15     10.73 o 
  -4   8   3       90.22       78.56      8.80 o 
  -3   8   3      223.07      220.12      9.18 o 
  -2   8   3       94.71      101.10      8.37 o 
  -1   8   3      451.91      470.24     10.25 o 
   0   8   3        7.63       10.65      6.47 o 
   1   8   3      456.27      461.31      9.13 o 
   2   8   3       93.68       98.50      7.04 o 
   3   8   3      221.41      225.64      8.47 o 
   4   8   3       88.80       71.57     10.87 o 
   5   8   3       99.70       91.94     15.09 o 
   6   8   3       25.51       25.86     12.67 o 
  -6   9   3        6.30       10.78     12.10 o 
  -5   9   3       44.90       41.59      9.25 o 
  -4   9   3       41.65       30.83      9.15 o 
  -3   9   3        6.35        4.86      8.90 o 
  -2   9   3      417.90      434.68      8.18 o 
  -1   9   3      108.17      106.54      7.70 o 
   0   9   3       52.46       56.02      6.72 o 
   1   9   3      109.26      106.39      7.73 o 
   2   9   3      413.55      418.27      9.05 o 
   3   9   3        6.67        7.15      8.17 o 
   4   9   3       41.85       33.84     10.67 o 
   5   9   3       45.06       36.64     12.35 o 
   6   9   3        6.20        0.00     11.21 o 
  -5  10   3       18.54       14.97      9.12 o 
  -4  10   3       81.17       85.96      9.58 o 
  -3  10   3      136.71      134.76      9.50 o 
  -2  10   3      656.74      713.64     12.23 o 
  -1  10   3       94.89      101.10      7.78 o 
   0  10   3       48.00       54.78      7.50 o 
   1  10   3       90.99       97.73      9.01 o 
   2  10   3      662.29      716.73     12.20 o 
   3  10   3      141.17      142.25     10.53 o 
   4  10   3       85.02       90.97      9.04 o 
   5  10   3       18.34       12.37     10.08 o 
  -5  11   3       12.93        5.00      9.09 o 
  -4  11   3       37.18       32.26      9.55 o 
  -3  11   3       87.91       93.56      9.54 o 
  -2  11   3      356.85      376.79      9.66 o 
  -1  11   3      177.57      177.62      9.47 o 
   0  11   3       91.25       96.56      7.86 o 
   1  11   3      180.19      181.73     10.45 o 
   2  11   3      360.88      384.84      9.60 o 
   3  11   3       87.44       92.26      9.53 o 
   4  11   3       36.02       32.64     11.12 o 
   5  11   3       12.76       14.62     11.54 o 
  -4  12   3       40.37       27.43     10.92 o 
  -3  12   3       15.74        9.81      8.64 o 
  -2  12   3       53.96       41.94      8.57 o 
  -1  12   3       27.13       27.21      8.42 o 
   0  12   3       30.90       39.27      9.07 o 
   1  12   3       26.29       27.80     10.22 o 
   2  12   3       52.58       42.60      8.54 o 
   3  12   3       16.90       15.05      9.40 o 
   4  12   3       38.83       28.53      9.86 o 
  -4  13   3       30.15       26.19     11.23 o 
  -3  13   3        5.41        7.29     10.78 o 
  -2  13   3        4.60        5.49      8.01 o 
  -1  13   3      115.90      117.19      9.65 o 
   0  13   3       40.37       44.13      8.64 o 
   1  13   3      117.95      108.05      7.74 o 
   2  13   3        4.79        4.95      9.42 o 
   3  13   3        5.72        5.69      8.81 o 
   4  13   3       29.34       21.05     11.68 o 
  -3  14   3       13.93        7.76     11.06 o 
  -2  14   3        5.06        5.20      8.12 o 
  -1  14   3       46.02       46.22      8.83 o 
   0  14   3       20.86       18.44      8.02 o 
   1  14   3       44.90       41.73      8.24 o 
   2  14   3        5.38        2.80      8.17 o 
   3  14   3       13.82       11.32      9.05 o 
  -2  15   3       36.44       18.21      9.15 o 
  -1  15   3        4.35        0.78      8.26 o 
   0  15   3       13.58        5.89      8.32 o 
   1  15   3        4.47        0.75      8.27 o 
   2  15   3       36.13       24.97     10.06 o 
   0   0   4     2478.50     2443.25     32.50 o 
   1   0   4     1518.37     1552.66     17.25 o 
   2   0   4     4115.21     3929.82     31.13 o 
   3   0   4       66.14       47.49      8.44 o 
   4   0   4       36.88       29.20      8.74 o 
   5   0   4      220.36      223.67     15.55 o 
   6   0   4        4.36        5.33     11.87 o 
   7   0   4       13.60        6.90     13.50 o 
  -7   1   4       30.87       24.14     14.55 o 
  -6   1   4       63.37       58.38     13.60 o 
  -5   1   4       31.98       35.93     10.68 o 
  -4   1   4      483.25      472.58     11.57 o 
  -3   1   4      282.04      296.42      8.36 o 
  -2   1   4     4179.42     3982.67     67.40 o 
  -1   1   4     6499.43     6542.60    128.68 o 
   0   1   4    14010.31    14428.07    145.33 o 
   1   1   4     6431.34     6600.98     55.87 o 
   2   1   4     4134.29     3969.80     60.49 o 
   3   1   4      283.22      296.93     11.67 o 
   4   1   4      485.58      492.68     13.00 o 
   5   1   4       33.61       36.30     12.46 o 
   6   1   4       62.37       54.98     13.59 o 
   7   1   4       30.13       26.55     17.33 o 
  -7   2   4       24.84       25.90     14.64 o 
  -6   2   4      119.47      121.38     11.94 o 
  -5   2   4       22.10       14.88     10.15 o 
  -4   2   4       69.17       72.41      8.51 o 
  -3   2   4      168.68      163.50      8.04 o 
  -2   2   4      376.00      377.95      8.83 o 
  -1   2   4     1032.25     1047.89     13.87 o 
   0   2   4    16123.13    16622.39    155.18 o 
   1   2   4     1005.91     1014.65     13.49 o 
   2   2   4      363.81      361.73     11.78 o 
   3   2   4      163.46      158.48     10.29 o 
   4   2   4       70.57       73.34      8.52 o 
   5   2   4       21.73       23.03     15.59 o 
   6   2   4      115.82      111.27     16.81 o 
   7   2   4       24.51       26.94     16.62 o 
  -7   3   4        5.47        8.31     12.43 o 
  -6   3   4       36.29       31.41     12.08 o 
  -5   3   4       19.58       26.45     10.09 o 
  -4   3   4      556.45      541.80     10.85 o 
  -3   3   4     1740.81     1641.64     22.20 o 
  -2   3   4      154.62      150.77      7.34 o 
  -1   3   4      882.87      888.06     13.68 o 
   0   3   4     7052.68     7264.07     70.27 o 
   1   3   4      899.03      906.54     13.00 o 
   2   3   4      148.28      146.02      9.21 o 
   3   3   4     1724.32     1659.67     24.13 o 
   4   3   4      545.95      543.19     15.14 o 
   5   3   4       17.76       25.50     11.70 o 
   6   3   4       35.96       31.49     14.78 o 
   7   3   4        5.77       14.60     17.06 o 
  -7   4   4       99.09       88.69     13.71 o 
  -6   4   4       77.78       78.55     11.83 o 
  -5   4   4       37.89       24.10     10.59 o 
  -4   4   4      762.07      752.51     11.11 o 
  -3   4   4       59.04       58.04      7.23 o 
  -2   4   4      590.50      579.49     10.02 o 
  -1   4   4       66.69       60.14      8.01 o 
   0   4   4       25.05       34.06      7.96 o 
   1   4   4       60.51       52.72      8.01 o 
   2   4   4      597.69      590.56     10.44 o 
   3   4   4       55.53       51.52     10.46 o 
   4   4   4      740.57      722.88     15.83 o 
   5   4   4       34.10       20.08     11.79 o 
   6   4   4       79.58       86.14     15.20 o 
   7   4   4      100.66       75.83     17.93 o 
  -7   5   4        0.86        2.80     12.89 o 
  -6   5   4      109.06      119.33     12.10 o 
  -5   5   4       39.88       52.87     10.73 o 
  -4   5   4       52.34       61.07      7.77 o 
  -3   5   4      414.56      421.27      9.16 o 
  -2   5   4      198.20      230.60      7.85 o 
  -1   5   4     2585.40     2506.83     21.09 o 
   0   5   4     2583.24     2771.20     20.74 o 
   1   5   4     2546.83     2475.13     15.43 o 
   2   5   4      189.29      210.47      7.88 o 
   3   5   4      421.31      432.24     10.46 o 
   4   5   4       54.28       65.26      9.85 o 
   5   5   4       36.77       48.26     14.52 o 
   6   5   4      108.84      119.22     15.57 o 
   7   5   4        0.74        0.54     17.27 o 
  -6   6   4        1.32        0.74      9.61 o 
  -5   6   4       17.44        9.94      8.29 o 
  -4   6   4      620.31      628.05     14.28 o 
  -3   6   4       58.95       60.49      6.97 o 
  -2   6   4     1009.17     1034.10     11.97 o 
  -1   6   4      564.93      577.30      9.38 o 
   0   6   4      413.65      436.65      8.66 o 
   1   6   4      568.34      588.42      9.77 o 
   2   6   4      994.65     1006.63     11.33 o 
   3   6   4       65.25       68.23      7.91 o 
   4   6   4      620.28      631.48     17.43 o 
   5   6   4       18.80        8.11     14.42 o 
   6   6   4        0.98        1.31     15.13 o 
  -6   7   4       20.59       17.45     10.13 o 
  -5   7   4      208.28      205.98     10.43 o 
  -4   7   4      101.72      105.80      9.71 o 
  -3   7   4      789.20      785.81     10.24 o 
  -2   7   4      298.57      289.94      8.54 o 
  -1   7   4       70.88       65.48      6.98 o 
   0   7   4      175.38      165.08      7.25 o 
   1   7   4       69.74       60.31      6.95 o 
   2   7   4      295.83      285.76      8.50 o 
   3   7   4      801.83      785.03     10.80 o 
   4   7   4       98.27      101.44     11.20 o 
   5   7   4      207.08      221.31     15.47 o 
   6   7   4       20.65       19.78     12.76 o 
  -6   8   4       68.93       64.68     12.27 o 
  -5   8   4       34.03       31.62      9.46 o 
  -4   8   4       62.88       60.86      8.44 o 
  -3   8   4      236.24      247.79     11.18 o 
  -2   8   4       75.39       72.85      7.57 o 
  -1   8   4      787.46      786.00     11.45 o 
   0   8   4       41.11       44.09      6.80 o 
   1   8   4      789.34      757.29      9.36 o 
   2   8   4       75.57       75.88      7.03 o 
   3   8   4      233.78      234.55     10.80 o 
   4   8   4       62.29       62.94     10.29 o 
   5   8   4       33.07       32.11     14.79 o 
   6   8   4       68.63       59.00     13.16 o 
  -6   9   4        3.19        2.88     10.71 o 
  -5   9   4        2.65        1.18     10.43 o 
  -4   9   4       27.36       19.44      7.78 o 
  -3   9   4       98.90      103.58      9.32 o 
  -2   9   4     1113.21     1131.10     23.75 o 
  -1   9   4      156.47      159.03      7.39 o 
   0   9   4        3.42        4.52      6.58 o 
   1   9   4      154.23      153.03      7.36 o 
   2   9   4     1097.02     1096.49     10.91 o 
   3   9   4       99.62      102.34      8.59 o 
   4   9   4       27.91       18.31     10.31 o 
   5   9   4        2.16        2.29     11.53 o 
   6   9   4        3.00        0.00     15.79 o 
  -5  10   4       55.99       53.00     10.23 o 
  -4  10   4       28.83       26.08      8.50 o 
  -3  10   4       14.90       11.79      7.71 o 
  -2  10   4      121.96      117.74      8.64 o 
  -1  10   4      381.74      416.04      9.07 o 
   0  10   4       39.14       55.97      8.99 o 
   1  10   4      390.95      418.49      9.08 o 
   2  10   4      119.69      131.39      9.38 o 
   3  10   4       13.55        7.80      9.12 o 
   4  10   4       28.27       21.03      9.35 o 
   5  10   4       55.95       49.91     10.46 o 
  -5  11   4       79.09       72.17      9.64 o 
  -4  11   4       80.87       82.99     10.88 o 
  -3  11   4        7.14        8.34      9.21 o 
  -2  11   4       42.42       51.28      8.48 o 
  -1  11   4        2.79        2.58      8.86 o 
   0  11   4       22.54       20.95      8.99 o 
   1  11   4        2.96        0.00      8.94 o 
   2  11   4       41.72       45.43      8.47 o 
   3  11   4        7.75        0.00      8.49 o 
   4  11   4       79.10       82.59      9.79 o 
   5  11   4       78.44       62.27     11.88 o 
  -4  12   4        8.45        2.17      9.79 o 
  -3  12   4       48.93       48.61      8.79 o 
  -2  12   4      117.19      121.37      8.83 o 
  -1  12   4        0.42        1.90      7.66 o 
   0  12   4       46.76       44.67      8.39 o 
   1  12   4        0.18        0.00      7.70 o 
   2  12   4      117.84      114.41      8.82 o 
   3  12   4       49.88       53.34      8.18 o 
   4  12   4        8.59        8.33      9.76 o 
  -4  13   4       39.25       27.08      9.23 o 
  -3  13   4       27.72       31.05      8.25 o 
  -2  13   4        8.71        0.34      8.68 o 
  -1  13   4        1.08        2.65     10.43 o 
   0  13   4       42.58       41.28      8.65 o 
   1  13   4        1.22        3.51      8.54 o 
   2  13   4        9.18        9.77      8.59 o 
   3  13   4       27.30       26.57      9.79 o 
   4  13   4       40.40       25.03     10.24 o 
  -3  14   4        7.44        7.44      9.04 o 
  -2  14   4        3.49        8.08     10.85 o 
  -1  14   4        0.80        4.51      9.48 o 
   0  14   4        0.75        0.00      9.50 o 
   1  14   4        0.65        0.00      9.56 o 
   2  14   4        3.35        2.26      9.74 o 
   3  14   4        8.03        2.63      9.95 o 
  -2  15   4        4.31        0.00      9.15 o 
  -1  15   4       19.15       12.31      9.10 o 
   0  15   4        7.36        2.14      9.87 o 
   1  15   4       18.95        7.47      8.40 o 
   2  15   4        4.53        6.30      8.42 o 
   1   0   5      281.44      267.15      9.55 o 
   2   0   5        0.07        0.00      7.53 o 
   3   0   5      451.24      481.23     11.08 o 
   4   0   5        0.25        0.26      8.98 o 
   5   0   5      208.73      196.68     13.92 o 
   6   0   5       67.61       60.86     12.11 o 
   7   0   5       10.16        5.81     12.77 o 
  -7   1   5       51.22       48.71     13.80 o 
  -6   1   5       36.70       29.25     12.08 o 
  -5   1   5      477.79      491.44     13.15 o 
  -4   1   5      442.24      445.31      9.92 o 
  -3   1   5      592.40      580.49      9.75 o 
  -2   1   5      613.97      589.24      9.32 o 
  -1   1   5     1270.34     1295.05     18.79 o 
   0   1   5     3764.39     3995.56     30.91 o 
   1   1   5     1293.64     1293.38     13.14 o 
   2   1   5      625.11      602.70     11.39 o 
   3   1   5      590.26      578.41     14.94 o 
   4   1   5      448.56      455.61     12.37 o 
   5   1   5      475.27      481.46     13.63 o 
   6   1   5       35.59       29.21     13.65 o 
   7   1   5       51.67       50.88     15.92 o 
  -7   2   5        0.14        0.00     12.74 o 
  -6   2   5       25.46       23.93     11.13 o 
  -5   2   5       24.85       32.37     10.72 o 
  -4   2   5       31.82       29.40      7.36 o 
  -3   2   5      118.00      132.52      6.68 o 
  -2   2   5     1692.20     1565.72     14.92 o 
  -1   2   5     1911.33     1814.89     22.46 o 
   0   2   5     8674.12     8655.55     56.67 o 
   1   2   5     1903.99     1865.04     16.27 o 
   2   2   5     1737.63     1622.76     18.38 o 
   3   2   5      118.56      132.94      8.08 o 
   4   2   5       30.64       29.53      9.42 o 
   5   2   5       27.85       29.42     16.04 o 
   6   2   5       25.17       16.07     16.21 o 
   7   2   5        0.20        0.00     18.07 o 
  -7   3   5       23.67       21.32     12.57 o 
  -6   3   5       15.70       25.36     11.00 o 
  -5   3   5      499.46      471.35     14.09 o 
  -4   3   5      150.19      159.38      8.91 o 
  -3   3   5       41.61       47.92      6.79 o 
  -2   3   5      856.77      804.62     10.15 o 
  -1   3   5     1050.09     1009.90     11.04 o 
   0   3   5      335.14      326.46      9.67 o 
   1   3   5     1064.11     1025.33     13.36 o 
   2   3   5      838.20      776.21     12.33 o 
   3   3   5       44.79       54.07     11.57 o 
   4   3   5      155.45      165.37     12.69 o 
   5   3   5      502.06      504.71     17.22 o 
   6   3   5       16.81       24.05     14.91 o 
   7   3   5       22.33       22.10     17.34 o 
  -7   4   5        2.69        0.73     12.23 o 
  -6   4   5       29.18       28.03     11.03 o 
  -5   4   5       72.14       76.23     10.37 o 
  -4   4   5      107.49      118.27      8.80 o 
  -3   4   5     1615.13     1521.45     22.86 o 
  -2   4   5      130.16      137.52      6.77 o 
  -1   4   5     2163.01     2303.42     24.47 o 
   0   4   5      918.38      961.55     13.97 o 
   1   4   5     2157.93     2244.48     23.01 o 
   2   4   5      130.42      138.46      8.04 o 
   3   4   5     1638.45     1608.12     29.56 o 
   4   4   5      110.88      129.67     10.60 o 
   5   4   5       75.06       89.46     14.64 o 
   6   4   5       28.70       24.26     16.35 o 
   7   4   5        2.69        1.62     17.20 o 
  -7   5   5       30.09       22.53     11.06 o 
  -6   5   5      134.53      137.44     11.72 o 
  -5   5   5       12.49       15.42      9.42 o 
  -4   5   5      183.67      202.16     10.55 o 
  -3   5   5      276.17      274.75      8.58 o 
  -2   5   5      893.50      896.57     14.61 o 
  -1   5   5      394.56      410.69      9.17 o 
   0   5   5     2259.84     2415.57     53.73 o 
   1   5   5      407.59      426.31      8.36 o 
   2   5   5      901.03      905.72     11.11 o 
   3   5   5      281.87      277.74      9.04 o 
   4   5   5      183.81      190.88     10.48 o 
   5   5   5       12.70       20.72     14.41 o 
   6   5   5      135.15      146.44     15.87 o 
   7   5   5       31.01       27.02     13.97 o 
  -6   6   5       54.97       65.64     10.17 o 
  -5   6   5       72.69       64.56      9.44 o 
  -4   6   5      433.79      436.27     10.29 o 
  -3   6   5      927.89      917.28     12.15 o 
  -2   6   5      134.64      124.36      7.76 o 
  -1   6   5      124.26      120.43      7.75 o 
   0   6   5      443.63      418.84      8.48 o 
   1   6   5      129.11      128.79      6.72 o 
   2   6   5      142.77      134.74      7.84 o 
   3   6   5      931.41      931.96     11.40 o 
   4   6   5      441.32      449.99     14.31 o 
   5   6   5       71.38       64.26     12.24 o 
   6   6   5       56.36       61.04     12.87 o 
  -6   7   5       41.56       49.69      9.97 o 
  -5   7   5       23.24       21.19      9.31 o 
  -4   7   5      195.48      198.01      9.98 o 
  -3   7   5      848.86      848.59     10.50 o 
  -2   7   5       49.50       67.54      7.51 o 
  -1   7   5      178.92      178.45      7.87 o 
   0   7   5       19.72       25.96      7.32 o 
   1   7   5      174.94      171.86      7.32 o 
   2   7   5       49.51       55.61      8.36 o 
   3   7   5      836.81      812.01     10.41 o 
   4   7   5      197.66      192.98     11.30 o 
   5   7   5       22.92       18.84     12.01 o 
   6   7   5       42.30       45.41     15.67 o 
  -6   8   5       10.28        7.50     11.57 o 
  -5   8   5       49.73       41.58     10.63 o 
  -4   8   5       22.42       12.71      8.53 o 
  -3   8   5      127.04      124.57      9.44 o 
  -2   8   5       55.46       49.86      6.92 o 
  -1   8   5      643.94      679.87      9.95 o 
   0   8   5     1336.60     1393.97     11.19 o 
   1   8   5      650.76      662.91      8.72 o 
   2   8   5       55.06       48.07      7.53 o 
   3   8   5      126.22      126.66      9.37 o 
   4   8   5       23.09       18.72      9.37 o 
   5   8   5       47.63       45.10     12.33 o 
   6   8   5       10.61        4.48     15.68 o 
  -6   9   5       22.15       15.91     10.49 o 
  -5   9   5        2.93        0.16      8.46 o 
  -4   9   5       28.15       19.97      9.60 o 
  -3   9   5      158.12      161.72      9.58 o 
  -2   9   5      245.25      237.61      9.73 o 
  -1   9   5      738.82      747.43      9.30 o 
   0   9   5      191.51      183.23      6.98 o 
   1   9   5      731.65      757.28     10.21 o 
   2   9   5      247.88      235.67     10.63 o 
   3   9   5      161.59      164.74      9.58 o 
   4   9   5       29.35       24.66      9.55 o 
   5   9   5        3.23        2.32     11.68 o 
   6   9   5       22.15        8.81     15.99 o 
  -5  10   5       44.86       44.66     10.48 o 
  -4  10   5       23.36       20.66      8.86 o 
  -3  10   5       64.56       59.33      7.97 o 
  -2  10   5       77.47       90.31      9.28 o 
  -1  10   5       28.20       17.06      8.18 o 
   0  10   5      188.84      192.84      8.82 o 
   1  10   5       29.31       14.82      8.94 o 
   2  10   5       79.03       94.86      9.26 o 
   3  10   5       63.73       57.11      8.53 o 
   4  10   5       22.30       21.20     10.45 o 
   5  10   5       46.05       48.79     11.83 o 
  -5  11   5       45.03       43.69      9.59 o 
  -4  11   5       12.12        6.33      9.90 o 
  -3  11   5        1.78        0.00      9.32 o 
  -2  11   5        0.87        0.85      8.29 o 
  -1  11   5       50.83       47.44      9.12 o 
   0  11   5        0.87        4.14      8.10 o 
   1  11   5       50.36       50.53      9.06 o 
   2  11   5        0.87        0.77      8.30 o 
   3  11   5        1.91        5.57      9.23 o 
   4  11   5       12.40        6.80      9.58 o 
   5  11   5       46.03       41.62     12.27 o 
  -4  12   5       25.45       17.63      9.87 o 
  -3  12   5        1.63        0.00      7.49 o 
  -2  12   5      178.49      188.12      8.59 o 
  -1  12   5      130.42      124.69      8.21 o 
   0  12   5      153.60      157.44      8.17 o 
   1  12   5      127.56      117.01      8.81 o 
   2  12   5      179.34      189.45      8.51 o 
   3  12   5        1.68        0.36      9.51 o 
   4  12   5       26.01       11.62     10.01 o 
  -3  13   5       13.88       22.65      9.68 o 
  -2  13   5       91.19      101.89     10.91 o 
  -1  13   5      119.26      113.69      9.77 o 
   0  13   5        2.43        5.64      8.53 o 
   1  13   5      120.58      107.68      8.93 o 
   2  13   5       91.57       87.34      9.88 o 
   3  13   5       14.09        6.27      9.83 o 
  -3  14   5       12.29        0.00      9.18 o 
  -2  14   5       12.69        9.91      8.88 o 
  -1  14   5        5.50        5.37      9.66 o 
   0  14   5       21.23       18.78      8.18 o 
   1  14   5        5.83        2.32      9.65 o 
   2  14   5       12.86        9.31      8.91 o 
   3  14   5       11.90        5.94     11.21 o 
  -1  15   5        5.61        7.45      8.38 o 
   0  15   5        0.05        1.51     11.01 o 
   1  15   5        5.58        0.00      8.47 o 
   0   0   6      516.73      466.91     11.45 o 
   1   0   6       33.57       25.52      7.66 o 
   2   0   6     2143.64     2007.75     21.24 o 
   3   0   6      157.36      161.48      8.35 o 
   4   0   6       15.94       21.14      8.85 o 
   5   0   6      250.81      276.75     13.77 o 
   6   0   6        5.70        5.60     11.96 o 
   7   0   6       24.79       25.02     12.95 o 
  -7   1   6        5.96        3.68     13.62 o 
  -6   1   6       13.69       12.17     12.00 o 
  -5   1   6      817.15      854.07     13.88 o 
  -4   1   6       30.00       36.50      6.77 o 
  -3   1   6      151.85      142.08      6.54 o 
  -2   1   6      541.46      485.75      8.42 o 
  -1   1   6       18.42       25.80      5.52 o 
   0   1   6     5586.05     5105.14     37.00 o 
   1   1   6       19.15       27.27      7.59 o 
   2   1   6      538.02      484.55      8.98 o 
   3   1   6      149.26      147.54      8.71 o 
   4   1   6       29.51       34.60      8.56 o 
   5   1   6      821.90      860.27     16.70 o 
   6   1   6       12.94       12.56     12.66 o 
   7   1   6        5.82        5.63     15.76 o 
  -7   2   6        3.05        0.06     13.58 o 
  -6   2   6        8.35        9.78      9.61 o 
  -5   2   6        2.31        2.54      9.46 o 
  -4   2   6      108.55      101.31      7.94 o 
  -3   2   6       21.74       22.95      6.32 o 
  -2   2   6     2085.21     2081.23     19.00 o 
  -1   2   6      538.16      580.08      8.93 o 
   0   2   6     3627.02     3658.68     17.66 o 
   1   2   6      541.66      586.64      9.49 o 
   2   2   6     2092.37     2108.24     18.16 o 
   3   2   6       21.63       25.49      9.32 o 
   4   2   6      109.56      107.33      9.09 o 
   5   2   6        2.70        2.41     11.65 o 
   6   2   6        9.07        4.64     13.70 o 
   7   2   6        3.10        0.00     20.26 o 
  -7   3   6       44.96       41.30     12.78 o 
  -6   3   6       38.57       36.91     11.14 o 
  -5   3   6      160.13      154.54     10.80 o 
  -4   3   6       98.88      100.94      8.57 o 
  -3   3   6     1268.16     1216.86     16.78 o 
  -2   3   6     1219.51     1196.34     11.09 o 
  -1   3   6      518.73      497.09      8.12 o 
   0   3   6      506.69      498.45     10.79 o 
   1   3   6      521.71      499.98     10.16 o 
   2   3   6     1204.57     1170.97     15.76 o 
   3   3   6     1257.15     1227.63     29.59 o 
   4   3   6      101.80      102.24     12.12 o 
   5   3   6      162.48      158.66     15.22 o 
   6   3   6       39.12       43.79     16.41 o 
   7   3   6       45.90       42.77     12.98 o 
  -7   4   6       37.91       22.21     12.39 o 
  -6   4   6        5.32        8.09     11.09 o 
  -5   4   6      180.76      186.39     10.91 o 
  -4   4   6      342.82      363.66      9.80 o 
  -3   4   6      490.89      503.36     10.87 o 
  -2   4   6      289.86      292.87      7.90 o 
  -1   4   6      231.10      203.38      6.72 o 
   0   4   6     5108.57     5153.27     21.07 o 
   1   4   6      214.12      186.90      7.57 o 
   2   4   6      288.65      307.63      9.35 o 
   3   4   6      478.80      500.02     17.55 o 
   4   4   6      344.94      370.46     26.25 o 
   5   4   6      178.89      184.71     12.84 o 
   6   4   6        4.85        8.45     13.08 o 
   7   4   6       37.41       21.85     16.04 o 
  -6   5   6       13.97        7.94     10.78 o 
  -5   5   6       86.10       82.16     10.47 o 
  -4   5   6       58.52       64.21      9.34 o 
  -3   5   6      333.37      327.97      7.59 o 
  -2   5   6      389.87      371.82      8.11 o 
  -1   5   6       45.15       38.62      6.15 o 
   0   5   6     2232.08     2235.33     14.17 o 
   1   5   6       41.88       32.61      6.66 o 
   2   5   6      384.46      362.36      8.39 o 
   3   5   6      339.77      340.80     11.78 o 
   4   5   6       60.12       60.55     14.45 o 
   5   5   6       84.73       75.65     12.24 o 
   6   5   6       14.25       11.54     15.17 o 
  -6   6   6       11.70        5.69      9.99 o 
  -5   6   6       10.12       10.05      9.26 o 
  -4   6   6      294.03      286.39      8.44 o 
  -3   6   6      308.92      306.22      7.67 o 
  -2   6   6      903.72      867.11     12.45 o 
  -1   6   6      106.74      114.73      7.05 o 
   0   6   6      605.70      574.80      9.99 o 
   1   6   6      102.58      108.09      6.56 o 
   2   6   6      905.05      877.30     12.29 o 
   3   6   6      308.78      316.60      9.72 o 
   4   6   6      293.05      284.29     16.75 o 
   5   6   6        9.33        8.66     12.02 o 
   6   6   6       11.07        2.63     15.44 o 
  -6   7   6       87.57       80.20     11.32 o 
  -5   7   6       17.41       18.94     10.54 o 
  -4   7   6      248.98      267.81     10.20 o 
  -3   7   6      844.54      896.85     10.52 o 
  -2   7   6      491.38      469.57      9.32 o 
  -1   7   6      271.18      266.34      8.39 o 
   0   7   6       90.03      105.49      6.52 o 
   1   7   6      262.02      246.79      7.29 o 
   2   7   6      486.18      464.45      9.33 o 
   3   7   6      845.66      896.19     13.06 o 
   4   7   6      243.78      261.37     13.75 o 
   5   7   6       18.18       27.80     12.19 o 
   6   7   6       87.63       73.06     16.08 o 
  -6   8   6       34.13       24.56     10.07 o 
  -5   8   6        0.58        0.00      9.51 o 
  -4   8   6       64.94       67.08      8.15 o 
  -3   8   6       96.95       93.45      7.38 o 
  -2   8   6      171.81      182.58      7.58 o 
  -1   8   6      346.89      371.79      7.83 o 
   0   8   6      495.58      458.74      9.08 o 
   1   8   6      347.33      374.58      9.43 o 
   2   8   6      178.28      195.12      7.64 o 
   3   8   6       89.60       82.07     10.25 o 
   4   8   6       68.51       72.18      8.60 o 
   5   8   6        0.82        0.00     14.98 o 
   6   8   6       35.16       19.38     13.05 o 
  -5   9   6       52.80       55.36     10.50 o 
  -4   9   6       10.88       12.20      7.97 o 
  -3   9   6       44.31       37.56      8.43 o 
  -2   9   6       71.31       80.82      8.42 o 
  -1   9   6      146.45      140.05     10.36 o 
   0   9   6      644.10      616.76      9.78 o 
   1   9   6      146.22      128.79      9.39 o 
   2   9   6       72.64       87.51      9.11 o 
   3   9   6       41.98       40.63      9.20 o 
   4   9   6       11.40       10.30      8.39 o 
   5   9   6       52.02       44.63     14.36 o 
  -5  10   6       52.15       55.47      8.74 o 
  -4  10   6       43.83       42.05      8.72 o 
  -3  10   6       65.71       65.28      9.34 o 
  -2  10   6      231.01      212.56      9.72 o 
  -1  10   6      118.27      132.29      8.01 o 
   0  10   6        6.40        8.46      8.87 o 
   1  10   6      114.98      133.26     10.35 o 
   2  10   6      229.09      203.37      9.67 o 
   3  10   6       64.95       55.98      9.39 o 
   4  10   6       45.28       48.71     11.18 o 
   5  10   6       51.98       42.32     11.97 o 
  -5  11   6       53.77       34.57      9.72 o 
  -4  11   6        8.40        6.43      8.80 o 
  -3  11   6        4.09        5.47      9.25 o 
  -2  11   6        4.39        0.00      8.39 o 
  -1  11   6      157.83      142.35     10.43 o 
   0  11   6        1.63        2.20      7.55 o 
   1  11   6      155.89      137.48      9.55 o 
   2  11   6        4.32        0.00      9.22 o 
   3  11   6        4.21        0.00      9.33 o 
   4  11   6        7.65        2.20     10.84 o 
   5  11   6       53.30       34.43     11.92 o 
  -4  12   6        2.53        1.08      9.01 o 
  -3  12   6       21.25       18.63     10.75 o 
  -2  12   6       18.09       14.29      9.41 o 
  -1  12   6       53.55       50.69      8.63 o 
   0  12   6        2.17        1.96      9.14 o 
   1  12   6       52.06       51.83      8.62 o 
   2  12   6       18.68        8.87      8.58 o 
   3  12   6       21.23       13.64     10.79 o 
   4  12   6        1.98        1.65      9.86 o 
  -3  13   6       19.50        8.79      9.94 o 
  -2  13   6       29.06       30.69      9.75 o 
  -1  13   6        4.65        6.49      8.60 o 
   0  13   6       27.92       32.23      8.77 o 
   1  13   6        4.98        7.24      7.99 o 
   2  13   6       30.50       28.15      9.68 o 
   3  13   6       18.89        9.16      9.93 o 
  -2  14   6        5.61        0.00      9.92 o 
  -1  14   6       47.29       48.46      9.91 o 
   0  14   6       68.40       48.57      9.91 o 
   1  14   6       46.76       39.82      9.97 o 
   2  14   6        6.47        1.34      9.06 o 
   0  15   6        7.11        0.00      8.44 o 
   1   0   7     1233.34     1261.36     10.94 o 
   2   0   7       36.46       18.39      8.17 o 
   3   0   7     2173.44     2169.24     15.16 o 
   4   0   7       54.77       44.51      8.34 o 
   5   0   7        2.33        0.00     10.02 o 
   6   0   7        0.18        0.71     10.48 o 
   7   0   7       29.56       14.30     13.07 o 
  -7   1   7       15.52        1.13     13.84 o 
  -6   1   7       64.43       59.84     12.42 o 
  -5   1   7        7.44        8.95     11.85 o 
  -4   1   7      364.88      355.55      8.57 o 
  -3   1   7      164.27      171.86      6.57 o 
  -2   1   7      525.23      516.15      8.25 o 
  -1   1   7      159.35      150.23      7.97 o 
   0   1   7     2881.55     2652.10     22.85 o 
   1   1   7      158.68      150.26      6.95 o 
   2   1   7      530.04      523.30      8.96 o 
   3   1   7      164.53      171.11      8.27 o 
   4   1   7      368.03      357.30      9.86 o 
   5   1   7        7.81       12.76     11.26 o 
   6   1   7       63.39       60.02     12.64 o 
   7   1   7       15.07        4.00     15.88 o 
  -7   2   7       35.69       26.75     13.14 o 
  -6   2   7       28.81       22.61      9.86 o 
  -5   2   7      158.13      175.74     10.88 o 
  -4   2   7      100.55       92.70      7.47 o 
  -3   2   7     1021.52     1029.90     10.55 o 
  -2   2   7      258.04      272.07      6.73 o 
  -1   2   7     1033.63     1069.38     21.69 o 
   0   2   7      506.24      453.51      8.87 o 
   1   2   7     1018.31     1028.35     13.42 o 
   2   2   7      268.24      272.79      7.91 o 
   3   2   7     1016.44     1000.76     12.91 o 
   4   2   7      103.21      101.34      9.87 o 
   5   2   7      155.72      168.79     11.51 o 
   6   2   7       26.62       21.47     13.93 o 
   7   2   7       34.17       21.84     19.13 o 
  -7   3   7        9.03        6.01     13.03 o 
  -6   3   7       19.90       19.96     10.76 o 
  -5   3   7        7.08        8.71      8.39 o 
  -4   3   7      139.38      150.54      8.13 o 
  -3   3   7       56.17       70.64      6.64 o 
  -2   3   7      819.54      807.03     10.03 o 
  -1   3   7      676.46      694.87      8.95 o 
   0   3   7     4496.64     4571.38     49.29 o 
   1   3   7      715.88      740.98     11.04 o 
   2   3   7      848.31      810.53     12.23 o 
   3   3   7       57.78       68.64      9.78 o 
   4   3   7      136.08      157.16     14.70 o 
   5   3   7        7.02        5.63     14.42 o 
   6   3   7       21.14       24.45     15.23 o 
   7   3   7        9.34        8.11     15.28 o 
  -6   4   7       18.88       15.65     10.81 o 
  -5   4   7       61.87       54.51     10.42 o 
  -4   4   7      190.69      182.44      8.94 o 
  -3   4   7       71.65       77.90      7.62 o 
  -2   4   7       11.36       13.12      6.04 o 
  -1   4   7     1625.70     1538.89     13.65 o 
   0   4   7     1474.02     1437.44     11.79 o 
   1   4   7     1638.92     1573.00     12.84 o 
   2   4   7       11.61       12.15      7.25 o 
   3   4   7       71.29       72.91      8.93 o 
   4   4   7      192.08      182.49     15.02 o 
   5   4   7       56.83       56.29     14.66 o 
   6   4   7       18.56       14.65     13.23 o 
  -6   5   7       13.55       12.16     10.83 o 
  -5   5   7        5.19       12.01      9.27 o 
  -4   5   7      279.58      281.48      9.23 o 
  -3   5   7     1008.81     1019.18     11.00 o 
  -2   5   7      225.59      228.74      7.08 o 
  -1   5   7     1425.70     1434.46     13.71 o 
   0   5   7       39.09       41.48      7.28 o 
   1   5   7     1443.11     1462.52     24.06 o 
   2   5   7      226.43      232.00      8.39 o 
   3   5   7     1012.06     1030.15     19.72 o 
   4   5   7      286.25      304.32     15.51 o 
   5   5   7        5.47        8.81     11.89 o 
   6   5   7       12.35        9.94     15.38 o 
  -6   6   7       36.07       28.92      9.94 o 
  -5   6   7       93.03       77.73     10.67 o 
  -4   6   7       96.53      100.85      9.69 o 
  -3   6   7       82.09       78.64      7.05 o 
  -2   6   7        0.94        0.85      5.71 o 
  -1   6   7     1728.94     1739.12     35.98 o 
   0   6   7        9.24       13.40      6.43 o 
   1   6   7     1726.49     1753.80     13.13 o 
   2   6   7        0.90        0.22      6.10 o 
   3   6   7       76.89       68.73      8.74 o 
   4   6   7       97.10       91.37     13.18 o 
   5   6   7       94.50       79.05     12.54 o 
   6   6   7       35.54       26.02     15.67 o 
  -6   7   7        8.84        7.35     11.09 o 
  -5   7   7      120.40      122.40     10.91 o 
  -4   7   7       61.61       57.82      8.75 o 
  -3   7   7      110.51      102.04      8.54 o 
  -2   7   7      748.68      742.24     17.17 o 
  -1   7   7      347.91      337.84      8.81 o 
   0   7   7        2.48        2.42      7.18 o 
   1   7   7      342.11      328.56      7.74 o 
   2   7   7      753.65      753.42     11.34 o 
   3   7   7      111.78      111.29     10.37 o 
   4   7   7       57.70       51.08     10.86 o 
   5   7   7      122.05      114.34     11.28 o 
   6   7   7        8.20        7.19     15.74 o 
  -6   8   7       16.63       15.50     11.25 o 
  -5   8   7       14.39       24.26      9.63 o 
  -4   8   7       37.84       31.71      9.35 o 
  -3   8   7       18.45       20.92      8.25 o 
  -2   8   7      404.72      416.35     10.31 o 
  -1   8   7      515.07      488.65      9.26 o 
   0   8   7        0.10        0.00      6.55 o 
   1   8   7      510.50      466.86      8.22 o 
   2   8   7      408.86      421.19     11.31 o 
   3   8   7       18.19       22.49      8.98 o 
   4   8   7       37.78       36.35     10.89 o 
   5   8   7       14.80       20.50     15.17 o 
   6   8   7       16.89       16.07     15.92 o 
  -5   9   7       31.46       25.66      8.78 o 
  -4   9   7       42.08       45.92      8.03 o 
  -3   9   7      100.80       98.72      8.58 o 
  -2   9   7      102.38      113.79      9.31 o 
  -1   9   7       36.80       47.57      7.74 o 
   0   9   7      280.76      310.45      9.19 o 
   1   9   7       35.67       49.38      9.03 o 
   2   9   7      101.94      114.20      8.60 o 
   3   9   7      101.93       98.36      9.48 o 
   4   9   7       39.70       47.95      9.81 o 
   5   9   7       32.55       21.27     14.47 o 
  -5  10   7        1.61        1.36      8.72 o 
  -4  10   7       44.55       49.74      8.23 o 
  -3  10   7      115.38      109.67      9.68 o 
  -2  10   7       76.82       85.11      8.59 o 
  -1  10   7      102.90      107.19      9.27 o 
   0  10   7       90.98       82.33     10.18 o 
   1  10   7      105.63      107.22      9.31 o 
   2  10   7       75.15       87.35      8.60 o 
   3  10   7      116.08      116.58     10.68 o 
   4  10   7       44.67       48.62      8.90 o 
   5  10   7        1.73        0.00     14.05 o 
  -4  11   7       25.20       13.60     10.16 o 
  -3  11   7       17.80        9.86     10.58 o 
  -2  11   7       86.09       80.71      9.50 o 
  -1  11   7       25.70       27.35     10.23 o 
   0  11   7       37.05       41.00      8.38 o 
   1  11   7       25.78       22.59     10.23 o 
   2  11   7       90.19       98.07      8.10 o 
   3  11   7       17.75        8.48      9.51 o 
   4  11   7       25.54       24.29     11.47 o 
  -4  12   7        2.23        0.00      9.97 o 
  -3  12   7       51.51       37.74      8.99 o 
  -2  12   7       24.97       21.76      8.04 o 
  -1  12   7       17.14       18.93      9.35 o 
   0  12   7       47.58       48.30      8.64 o 
   1  12   7       16.52       12.72      9.36 o 
   2  12   7       25.23       19.15      9.60 o 
   3  12   7       52.24       45.88      8.98 o 
   4  12   7        2.06        1.04     11.14 o 
  -3  13   7       35.60       21.22     11.14 o 
  -2  13   7       14.46       11.61      9.73 o 
  -1  13   7        6.42       11.64      9.52 o 
   0  13   7       13.37        9.07      9.56 o 
   1  13   7        6.48        8.25     10.67 o 
   2  13   7       14.28       11.80      8.24 o 
   3  13   7       35.62       23.98      9.99 o 
  -2  14   7       14.14        0.00      9.98 o 
  -1  14   7        7.41        4.67      8.98 o 
   0  14   7       43.03       41.57      9.89 o 
   1  14   7        7.89        0.00      9.00 o 
   2  14   7       13.63        8.49      9.11 o 
   0   0   8     3988.00     3916.94     76.68 o 
   1   0   8      569.67      521.69      7.35 o 
   2   0   8       17.22       19.64      8.13 o 
   3   0   8      238.78      205.15      7.85 o 
   4   0   8       28.61       17.85      9.28 o 
   5   0   8       42.04       21.74      8.95 o 
   6   0   8       30.70       28.01     12.36 o 
   7   0   8        1.14        1.10     13.04 o 
  -7   1   8       34.04       29.13     13.22 o 
  -6   1   8        6.40        0.00     12.29 o 
  -5   1   8       19.15       17.46      8.43 o 
  -4   1   8      175.97      189.21      9.86 o 
  -3   1   8      562.43      568.52     11.66 o 
  -2   1   8      250.81      244.09      6.97 o 
  -1   1   8      454.18      453.00      8.04 o 
   0   1   8       20.83       36.75      6.36 o 
   1   1   8      457.01      455.36      7.69 o 
   2   1   8      244.03      230.67      7.88 o 
   3   1   8      568.48      577.26      9.89 o 
   4   1   8      175.27      193.76      9.66 o 
   5   1   8       19.41       12.25      8.65 o 
   6   1   8        6.26        4.93     11.91 o 
   7   1   8       35.00       19.55     16.28 o 
  -6   2   8        3.07        0.00     10.70 o 
  -5   2   8       41.71       43.28      8.55 o 
  -4   2   8      488.42      486.59      9.70 o 
  -3   2   8      157.93      150.72      6.93 o 
  -2   2   8     1418.04     1389.05     23.67 o 
  -1   2   8     1670.88     1640.12     27.31 o 
   0   2   8       31.85       26.88      6.81 o 
   1   2   8     1670.49     1622.63     12.39 o 
   2   2   8     1414.16     1363.48     15.18 o 
   3   2   8      155.58      144.73      8.73 o 
   4   2   8      485.27      491.01     11.14 o 
   5   2   8       42.38       50.22     12.06 o 
   6   2   8        2.70        0.00     13.96 o 
  -6   3   8      155.18      162.43     11.49 o 
  -5   3   8       69.29       68.22      9.44 o 
  -4   3   8      115.44      129.05      8.46 o 
  -3   3   8       21.12       22.26      6.19 o 
  -2   3   8      147.16      135.53      7.18 o 
  -1   3   8      634.63      675.51      8.37 o 
   0   3   8      382.80      389.99      7.48 o 
   1   3   8      623.33      665.28      9.95 o 
   2   3   8      146.27      137.07      8.04 o 
   3   3   8       20.55       21.81      8.10 o 
   4   3   8      114.93      131.24     14.70 o 
   5   3   8       74.03       66.39     11.03 o 
   6   3   8      155.62      153.22     14.96 o 
  -6   4   8       36.37       34.03     11.44 o 
  -5   4   8       18.59       21.76     10.36 o 
  -4   4   8      129.39      121.49      9.16 o 
  -3   4   8      445.50      433.28      7.99 o 
  -2   4   8      553.07      534.42      9.01 o 
  -1   4   8     2229.92     2227.04     14.99 o 
   0   4   8     1354.10     1437.76     14.17 o 
   1   4   8     2193.19     2142.43     25.57 o 
   2   4   8      545.67      517.07     10.04 o 
   3   4   8      435.39      409.76     15.92 o 
   4   4   8      131.06      123.06     12.26 o 
   5   4   8       18.48        9.57     16.17 o 
   6   4   8       37.39       35.17     15.50 o 
  -6   5   8       36.75       37.36      9.96 o 
  -5   5   8      144.02      158.16      9.87 o 
  -4   5   8      332.04      329.74      9.29 o 
  -3   5   8      226.26      220.50      7.28 o 
  -2   5   8      180.20      173.39      7.33 o 
  -1   5   8       57.12       59.76      6.01 o 
   0   5   8       41.63       42.01      6.65 o 
   1   5   8       60.75       64.63      7.56 o 
   2   5   8      185.63      178.48      8.09 o 
   3   5   8      225.32      222.22      9.27 o 
   4   5   8      322.00      324.64     15.69 o 
   5   5   8      146.05      162.00     15.46 o 
   6   5   8       35.87       37.99     15.68 o 
  -6   6   8       45.03       35.43     10.08 o 
  -5   6   8      119.66       99.05     10.94 o 
  -4   6   8       16.60       12.51      8.21 o 
  -3   6   8      123.83      119.91      8.52 o 
  -2   6   8      158.78      155.52      6.42 o 
  -1   6   8      651.48      642.61      9.81 o 
   0   6   8        0.46        0.00      6.41 o 
   1   6   8      642.12      630.71      9.72 o 
   2   6   8      170.92      169.92      8.01 o 
   3   6   8      124.93      112.54     11.93 o 
   4   6   8       15.72       16.35     10.22 o 
   5   6   8      115.79      102.44     12.68 o 
   6   6   8       45.06       40.82     12.93 o 
  -6   7   8        0.39        0.00     10.05 o 
  -5   7   8        3.32        1.78      8.64 o 
  -4   7   8       48.31       43.10      9.66 o 
  -3   7   8      177.24      182.11      8.18 o 
  -2   7   8      147.13      157.38      9.31 o 
  -1   7   8      149.52      156.93      6.88 o 
   0   7   8      115.63      132.07      7.08 o 
   1   7   8      154.89      163.00      7.99 o 
   2   7   8      145.15      153.62      9.39 o 
   3   7   8      175.50      181.48      9.57 o 
   4   7   8       51.01       44.28     10.84 o 
   5   7   8        3.02        0.00     15.08 o 
   6   7   8        0.39        2.29     12.86 o 
  -5   8   8        8.57        7.50     10.27 o 
  -4   8   8       85.30       91.69      8.43 o 
  -3   8   8       56.66       61.84      8.02 o 
  -2   8   8      211.42      223.91      8.37 o 
  -1   8   8      516.41      544.10     14.27 o 
   0   8   8       96.17       74.90      7.01 o 
   1   8   8      518.16      556.42     14.00 o 
   2   8   8      207.95      226.79      8.32 o 
   3   8   8       58.95       61.63      9.20 o 
   4   8   8       89.18       92.74      9.77 o 
   5   8   8        8.11        0.00     12.53 o 
  -5   9   8       12.51       10.62      9.93 o 
  -4   9   8       61.42       56.31      9.05 o 
  -3   9   8       47.60       52.20      7.95 o 
  -2   9   8       66.29       62.04      7.80 o 
  -1   9   8      163.32      173.15      9.43 o 
   0   9   8        3.82        0.00      7.52 o 
   1   9   8      164.14      172.99      8.76 o 
   2   9   8       68.02       60.93      9.20 o 
   3   9   8       46.78       56.49     10.43 o 
   4   9   8       61.46       58.33      9.67 o 
   5   9   8       12.13        5.27     14.24 o 
  -5  10   8        0.50        5.26      9.51 o 
  -4  10   8       21.23        6.82      8.22 o 
  -3  10   8        9.81        7.88      8.57 o 
  -2  10   8       88.32       74.96      8.64 o 
  -1  10   8       61.95       48.65      8.40 o 
   0  10   8       83.49       77.56      8.43 o 
   1  10   8       62.20       60.41      8.33 o 
   2  10   8       88.81       81.21      9.39 o 
   3  10   8        9.31        5.96      8.63 o 
   4  10   8       21.53       14.06     10.04 o 
   5  10   8        0.52        2.30     14.18 o 
  -4  11   8        0.37        2.20      9.83 o 
  -3  11   8       24.18       17.97      8.16 o 
  -2  11   8       61.15       63.27     10.60 o 
  -1  11   8       15.57       12.86      9.18 o 
   0  11   8       11.83        4.49      9.10 o 
   1  11   8       14.78       11.02      7.76 o 
   2  11   8       60.38       59.36      9.55 o 
   3  11   8       24.45       32.14     10.78 o 
   4  11   8        0.35        0.00      9.88 o 
  -3  12   8       66.00       70.47     10.03 o 
  -2  12   8       96.66       99.16      9.08 o 
  -1  12   8       15.01       11.34      7.98 o 
   0  12   8        6.88        8.86      8.55 o 
   1  12   8       14.47       12.90      9.46 o 
   2  12   8       96.31       92.50      9.99 o 
   3  12   8       65.26       58.07     10.13 o 
  -3  13   8        5.24        0.00      9.15 o 
  -2  13   8       31.82       21.90      9.92 o 
  -1  13   8        6.80        6.74      8.81 o 
   0  13   8       20.61        9.81      9.74 o 
   1  13   8        6.88       15.45     10.75 o 
   2  13   8       30.79       22.33      9.90 o 
   3  13   8        4.65        5.64      9.10 o 
  -1  14   8        7.48        0.92      9.02 o 
   0  14   8        0.02       13.10     10.98 o 
   1  14   8        7.77        2.32     11.13 o 
   1   0   9     1185.74     1058.32     32.28 o 
   2   0   9      381.96      376.71      9.01 o 
   3   0   9        2.04        6.74      6.52 o 
   4   0   9       42.17       36.49     10.17 o 
   5   0   9       31.27       24.68      8.28 o 
   6   0   9        8.80        3.93     11.39 o 
  -6   1   9       21.67       21.19     10.81 o 
  -5   1   9        3.36        8.56      8.89 o 
  -4   1   9       23.08       24.59      7.66 o 
  -3   1   9      175.45      171.83      6.50 o 
  -2   1   9      573.67      575.58      8.10 o 
  -1   1   9      358.76      377.92      7.31 o 
   0   1   9     1138.38     1138.08     15.55 o 
   1   1   9      363.70      378.41      7.63 o 
   2   1   9      564.66      558.76      9.55 o 
   3   1   9      170.92      166.83      8.08 o 
   4   1   9       24.02       20.96      9.07 o 
   5   1   9        3.75        3.61     10.74 o 
   6   1   9       22.76       22.73      9.40 o 
  -6   2   9       38.04       29.73      9.88 o 
  -5   2   9       71.82       52.65      9.70 o 
  -4   2   9      488.58      502.66      9.10 o 
  -3   2   9      223.59      238.66      7.47 o 
  -2   2   9      257.69      264.86      7.05 o 
  -1   2   9      827.52      832.40     10.38 o 
   0   2   9      245.15      219.95      7.10 o 
   1   2   9      842.32      825.64     13.67 o 
   2   2   9      262.29      253.48      6.83 o 
   3   2   9      228.05      236.39      7.26 o 
   4   2   9      487.90      507.69     11.90 o 
   5   2   9       71.92       56.14     12.22 o 
   6   2   9       35.38       29.99     13.48 o 
  -6   3   9        3.67        3.68     10.10 o 
  -5   3   9        0.51        0.72      8.85 o 
  -4   3   9      243.06      268.81      8.45 o 
  -3   3   9       45.23       52.08      5.70 o 
  -2   3   9      135.28      134.15      7.18 o 
  -1   3   9      627.63      598.74      8.05 o 
   0   3   9      299.18      317.84      6.63 o 
   1   3   9      624.85      596.08      9.14 o 
   2   3   9      129.56      133.16      8.56 o 
   3   3   9       45.34       42.56      8.29 o 
   4   3   9      250.97      275.49     12.83 o 
   5   3   9        0.37        0.00     10.32 o 
   6   3   9        4.06        5.28     11.39 o 
  -6   4   9       21.91       19.37      9.95 o 
  -5   4   9       19.69       17.27     10.54 o 
  -4   4   9      289.85      311.16      9.82 o 
  -3   4   9       78.78       81.46      7.28 o 
  -2   4   9       54.16       56.74      6.02 o 
  -1   4   9      268.70      267.72      6.52 o 
   0   4   9      644.17      691.00      8.23 o 
   1   4   9      285.39      259.76     20.57 o 
   2   4   9       55.59       62.73      8.33 o 
   3   4   9       84.82       89.01     11.76 o 
   4   4   9      292.69      313.97     13.19 o 
   5   4   9       21.21       15.85     12.04 o 
   6   4   9       23.13       26.57     14.44 o 
  -6   5   9       16.44        3.29      9.97 o 
  -5   5   9        5.41        0.07      9.46 o 
  -4   5   9       27.30       24.97      6.99 o 
  -3   5   9       44.89       47.90      7.70 o 
  -2   5   9       62.32       59.17      5.99 o 
  -1   5   9       33.29       44.17      6.71 o 
   0   5   9      127.80      134.66      6.56 o 
   1   5   9       37.51       49.06      6.36 o 
   2   5   9       64.29       62.55      6.43 o 
   3   5   9       47.37       53.45     11.56 o 
   4   5   9       30.27       22.75     14.42 o 
   5   5   9        5.96        8.25     12.09 o 
   6   5   9       16.33       11.35     17.08 o 
  -6   6   9       81.62       82.04     11.53 o 
  -5   6   9       39.69       36.43      9.75 o 
  -4   6   9      137.52      142.37      8.51 o 
  -3   6   9      514.52      527.31      9.85 o 
  -2   6   9      205.90      209.33      7.64 o 
  -1   6   9       65.70       71.40      6.37 o 
   0   6   9       24.05       25.78      6.66 o 
   1   6   9       62.18       63.26      6.92 o 
   2   6   9      207.16      206.24     12.59 o 
   3   6   9      522.65      530.22     13.70 o 
   4   6   9      139.16      135.71     13.18 o 
   5   6   9       39.05       40.48     12.44 o 
   6   6   9       82.26       80.96     16.37 o 
  -5   7   9       27.20       24.99      8.61 o 
  -4   7   9       40.00       35.34      8.18 o 
  -3   7   9      164.55      156.23      9.49 o 
  -2   7   9      197.11      208.16      8.70 o 
  -1   7   9      179.66      198.36      8.76 o 
   0   7   9        2.83        3.98      6.11 o 
   1   7   9      177.79      199.25      8.57 o 
   2   7   9      199.81      206.86      8.92 o 
   3   7   9      161.66      146.41      9.47 o 
   4   7   9       40.40       38.24     11.02 o 
   5   7   9       26.95       19.55     15.23 o 
  -5   8   9       12.00        7.30      8.39 o 
  -4   8   9        3.39        5.29      8.13 o 
  -3   8   9        5.94        4.45      9.13 o 
  -2   8   9      103.09       96.78      7.43 o 
  -1   8   9       52.98       52.14      8.36 o 
   0   8   9      137.87      162.21     10.33 o 
   1   8   9       49.61       52.30      7.70 o 
   2   8   9       98.22       92.91      9.27 o 
   3   8   9        6.55        3.72      7.78 o 
   4   8   9        3.63        1.64     12.12 o 
   5   8   9       12.65        3.51     12.56 o 
  -5   9   9       14.29        7.22      9.13 o 
  -4   9   9       27.07       24.02      8.83 o 
  -3   9   9       56.96       54.58      8.64 o 
  -2   9   9       15.81       12.04      7.71 o 
  -1   9   9       21.66       16.10      9.95 o 
   0   9   9      147.30      152.99      8.56 o 
   1   9   9       21.62       11.16      8.23 o 
   2   9   9       15.09       12.80      8.32 o 
   3   9   9       54.95       52.27      8.64 o 
   4   9   9       27.83       26.41     12.45 o 
   5   9   9       14.02        0.80     10.60 o 
  -4  10   9        1.22        0.00      7.90 o 
  -3  10   9       16.95       16.72      7.53 o 
  -2  10   9       19.30       20.40      9.34 o 
  -1  10   9      109.01      102.15      8.05 o 
   0  10   9       69.54       92.08      8.56 o 
   1  10   9      110.05       98.76     10.47 o 
   2  10   9       20.40       22.07      7.39 o 
   3  10   9       16.06       13.32      9.57 o 
   4  10   9        1.21        0.00     10.94 o 
  -4  11   9       66.38       63.24      9.22 o 
  -3  11   9       67.99       62.68      8.38 o 
  -2  11   9       23.48       21.75      9.54 o 
  -1  11   9       41.28       40.27      9.42 o 
   0  11   9       31.65       38.45      7.84 o 
   1  11   9       41.11       35.73      8.64 o 
   2  11   9       23.07       18.30      9.57 o 
   3  11   9       69.14       65.05     11.07 o 
   4  11   9       66.68       54.58      9.37 o 
  -3  12   9       14.06        9.97      7.82 o 
  -2  12   9        7.64        8.15     10.78 o 
  -1  12   9       13.14        6.90      9.44 o 
   0  12   9       15.93        6.75      8.07 o 
   1  12   9       13.38       11.50     10.64 o 
   2  12   9        7.93        7.64      8.16 o 
   3  12   9       13.90        3.90      9.92 o 
  -2  13   9       17.93       18.63     10.00 o 
  -1  13   9        6.62        9.78      9.81 o 
   0  13   9       10.63       10.65      9.66 o 
   1  13   9        6.64        2.86      9.84 o 
   2  13   9       17.48       12.09     10.02 o 
   0   0  10     3742.75     3551.86     42.87 o 
   1   0  10      913.55      922.34      9.58 o 
   2   0  10       17.90       21.96      5.74 o 
   3   0  10        0.64        0.00      7.42 o 
   4   0  10      511.01      534.58     11.04 o 
   5   0  10       65.96       55.91      9.84 o 
   6   0  10        3.39        0.34      9.92 o 
  -6   1  10       12.81        7.48     10.99 o 
  -5   1  10       19.27       14.06      9.03 o 
  -4   1  10       47.65       45.86      7.47 o 
  -3   1  10       88.51       91.42      7.67 o 
  -2   1  10       43.05       45.98      5.52 o 
  -1   1  10       36.49       43.80      6.75 o 
   0   1  10      462.83      469.77      8.03 o 
   1   1  10       35.04       40.92      6.24 o 
   2   1  10       40.84       42.16      7.32 o 
   3   1  10       89.86       95.02      8.86 o 
   4   1  10       49.96       52.57      9.22 o 
   5   1  10       19.20       12.37      9.35 o 
   6   1  10       12.67       13.97     10.54 o 
  -6   2  10        3.58        0.00     10.99 o 
  -5   2  10       23.30       18.75     10.38 o 
  -4   2  10      248.33      266.71      9.30 o 
  -3   2  10       16.11       14.14      7.52 o 
  -2   2  10      234.64      232.99      7.08 o 
  -1   2  10      121.67      117.57      6.17 o 
   0   2  10      239.22      233.05      7.25 o 
   1   2  10      121.86      114.35      7.10 o 
   2   2  10      239.75      227.33      8.28 o 
   3   2  10       16.24       16.37      8.04 o 
   4   2  10      244.55      256.79     11.04 o 
   5   2  10       23.38       16.66     12.19 o 
   6   2  10        3.51        6.91     14.29 o 
  -6   3  10       11.70        7.74     12.75 o 
  -5   3  10       94.26       96.35      8.50 o 
  -4   3  10       28.26       32.49      8.67 o 
  -3   3  10       98.08      106.43      8.44 o 
  -2   3  10       48.43       57.23      5.98 o 
  -1   3  10       22.23       22.14      5.76 o 
   0   3  10       12.90       21.00      6.16 o 
   1   3  10       23.39       23.07      7.20 o 
   2   3  10       47.76       54.28      7.45 o 
   3   3  10       98.35      112.71     11.79 o 
   4   3  10       28.26       26.74     10.26 o 
   5   3  10       92.76      103.34     12.59 o 
   6   3  10       12.45        3.08     13.58 o 
  -6   4  10       86.34       74.20     11.47 o 
  -5   4  10       34.18       31.88      8.90 o 
  -4   4  10      145.62      145.26      7.79 o 
  -3   4  10      403.19      431.19      8.86 o 
  -2   4  10     1446.61     1469.38     20.43 o 
  -1   4  10      136.46      139.36      6.29 o 
   0   4  10       95.99       94.54      6.79 o 
   1   4  10      139.84      143.34      7.84 o 
   2   4  10     1436.18     1430.28     12.50 o 
   3   4  10      407.26      423.97     10.59 o 
   4   4  10      147.82      158.18     12.36 o 
   5   4  10       32.60       25.87     12.41 o 
   6   4  10       85.09       82.02     13.26 o 
  -6   5  10       21.25       18.55     10.08 o 
  -5   5  10       14.08        8.38      9.87 o 
  -4   5  10        7.39        5.45      7.63 o 
  -3   5  10        7.72        6.30      8.23 o 
  -2   5  10       34.24       34.73      8.22 o 
  -1   5  10      232.75      239.57      6.93 o 
   0   5  10        6.38        6.41      5.32 o 
   1   5  10      242.13      238.07      6.34 o 
   2   5  10       32.65       33.85      9.08 o 
   3   5  10        6.86        2.46     10.08 o 
   4   5  10        6.17        0.00     11.89 o 
   5   5  10       13.26        2.78     15.12 o 
   6   5  10       20.35       11.29     13.08 o 
  -5   6  10      167.87      171.77     10.57 o 
  -4   6  10       35.56       32.56      7.47 o 
  -3   6  10       66.26       84.02      8.80 o 
  -2   6  10      132.03      126.16      7.18 o 
  -1   6  10      163.70      177.90      8.57 o 
   0   6  10       35.22       38.01      5.85 o 
   1   6  10      157.32      166.27      9.38 o 
   2   6  10      121.98      131.19      9.37 o 
   3   6  10       65.51       86.11     10.84 o 
   4   6  10       36.98       25.02     10.91 o 
   5   6  10      166.80      173.22     14.02 o 
  -5   7  10        2.28        5.61      9.01 o 
  -4   7  10        0.73        0.69      8.13 o 
  -3   7  10       10.81        6.23      7.22 o 
  -2   7  10       88.17       97.36      7.37 o 
  -1   7  10       54.95       57.26      8.27 o 
   0   7  10       29.93       31.83      7.53 o 
   1   7  10       52.56       47.36      9.07 o 
   2   7  10       87.12       92.31      8.51 o 
   3   7  10        8.65        5.82     10.14 o 
   4   7  10        0.72        0.56     10.42 o 
   5   7  10        2.20        1.02     15.42 o 
  -5   8  10       23.12       22.50      9.98 o 
  -4   8  10      178.96      165.15      8.90 o 
  -3   8  10       14.48       12.60      7.84 o 
  -2   8  10      329.00      337.81      8.71 o 
  -1   8  10       56.95       57.85      7.78 o 
   0   8  10      148.21      167.49      9.46 o 
   1   8  10       59.17       63.85      9.11 o 
   2   8  10      328.93      335.27     10.15 o 
   3   8  10       15.55       10.44     10.39 o 
   4   8  10      177.11      174.88     11.41 o 
   5   8  10       23.97       22.96     11.10 o 
  -4   9  10       24.70       21.26      8.91 o 
  -3   9  10       61.43       64.04      8.21 o 
  -2   9  10       98.55       92.01      8.09 o 
  -1   9  10       67.93       59.77      9.21 o 
   0   9  10        0.02        0.00      8.25 o 
   1   9  10       66.93       57.00      9.23 o 
   2   9  10       99.38       85.90      9.51 o 
   3   9  10       62.43       68.69      9.69 o 
   4   9  10       23.85       15.78     12.59 o 
  -4  10  10       14.16        9.58      7.83 o 
  -3  10  10       20.39       17.63      8.22 o 
  -2  10  10       12.10        8.38      7.93 o 
  -1  10  10       38.50       36.39      7.96 o 
   0  10  10      118.89      133.24      8.94 o 
   1  10  10       38.70       34.69      9.36 o 
   2  10  10       11.83       10.35      7.96 o 
   3  10  10       21.88       26.97      8.84 o 
   4  10  10       13.69        2.17     11.62 o 
  -3  11  10        4.02        6.99      7.29 o 
  -2  11  10       15.90       17.88      8.07 o 
  -1  11  10        8.18        7.65      8.63 o 
   0  11  10      127.64      125.54      9.86 o 
   1  11  10        8.41        8.65      8.62 o 
   2  11  10       15.83       11.90     10.70 o 
   3  11  10        4.10        3.13      9.81 o 
  -2  12  10       17.48        9.83     10.97 o 
  -1  12  10       34.52       29.83      8.88 o 
   0  12  10        6.01        6.75      8.78 o 
   1  12  10       34.79       23.59     10.89 o 
   2  12  10       17.00       13.51      8.99 o 
  -1  13  10        6.03        1.57     11.07 o 
   0  13  10        1.05        3.29      9.86 o 
   1  13  10        6.26        1.37      9.94 o 
   1   0  11      586.47      573.52      7.53 o 
   2   0  11       23.17       22.33      5.52 o 
   3   0  11      483.25      478.08     10.24 o 
   4   0  11       30.76       34.55      7.80 o 
   5   0  11       32.83       40.30      9.06 o 
   6   0  11        0.21        2.36     10.85 o 
  -6   1  11       21.34       23.58      9.45 o 
  -5   1  11       12.11       14.29      9.20 o 
  -4   1  11       58.14       62.26      7.63 o 
  -3   1  11      107.39      110.65      9.25 o 
  -2   1  11      102.25       88.65      6.97 o 
  -1   1  11       28.05       26.20      6.25 o 
   0   1  11      106.34      114.48      7.20 o 
   1   1  11       25.21       22.00      5.77 o 
   2   1  11      100.25       87.59      7.00 o 
   3   1  11      107.33      102.39      8.56 o 
   4   1  11       57.86       59.18      9.34 o 
   5   1  11       10.96       15.17      7.65 o 
   6   1  11       22.06       21.38      9.75 o 
  -6   2  11        7.30       16.43     12.80 o 
  -5   2  11       48.41       47.79      9.45 o 
  -4   2  11       50.86       42.35      9.68 o 
  -3   2  11      593.05      616.71     11.08 o 
  -2   2  11        9.15        9.50      5.79 o 
  -1   2  11      567.57      571.46      8.19 o 
   0   2  11     2529.74     2528.78     33.46 o 
   1   2  11      565.73      559.88      8.48 o 
   2   2  11        7.36        6.43      7.27 o 
   3   2  11      587.32      633.26     12.77 o 
   4   2  11       50.48       49.10     11.96 o 
   5   2  11       47.62       44.53     10.93 o 
   6   2  11        7.65        0.10     14.67 o 
  -6   3  11       22.14       20.78     12.92 o 
  -5   3  11        3.92        1.20     10.53 o 
  -4   3  11      120.09      118.59      7.45 o 
  -3   3  11      132.56      136.40      9.41 o 
  -2   3  11        2.20        2.57      7.03 o 
  -1   3  11      213.41      204.21      7.02 o 
   0   3  11      256.04      263.30      7.36 o 
   1   3  11      213.00      206.95      8.08 o 
   2   3  11        3.19        3.36      9.87 o 
   3   3  11      132.89      153.17     12.05 o 
   4   3  11      121.46      119.64     10.71 o 
   5   3  11        3.98        7.37     10.71 o 
   6   3  11       20.82       15.21     12.94 o 
  -5   4  11       15.89       10.78      9.69 o 
  -4   4  11       11.61        7.59      7.88 o 
  -3   4  11       18.29       13.52      7.26 o 
  -2   4  11       40.72       42.68      7.70 o 
  -1   4  11      329.56      330.71      8.24 o 
   0   4  11      343.17      315.37      7.70 o 
   1   4  11      317.39      309.68      7.88 o 
   2   4  11       42.19       50.50      9.09 o 
   3   4  11       17.16       14.70      8.32 o 
   4   4  11       11.01        7.25      9.25 o 
   5   4  11       16.70       16.34     10.72 o 
  -5   5  11       78.28       63.06      8.36 o 
  -4   5  11       17.45       18.58      8.17 o 
  -3   5  11      227.57      255.86      9.07 o 
  -2   5  11      433.89      479.68     10.08 o 
  -1   5  11       11.49       10.75      8.89 o 
   0   5  11       17.76       13.74      7.01 o 
   1   5  11       10.63        7.11      7.06 o 
   2   5  11      449.50      492.10     10.60 o 
   3   5  11      229.43      243.07      9.26 o 
   4   5  11       16.71       23.14     10.43 o 
   5   5  11       76.28       55.54     12.73 o 
  -5   6  11       17.20       13.85      9.91 o 
  -4   6  11       33.83       27.52      7.58 o 
  -3   6  11       97.44      100.23      8.15 o 
  -2   6  11      321.36      313.54      8.69 o 
  -1   6  11     1057.87     1095.10     11.46 o 
   0   6  11      167.04      164.43      7.93 o 
   1   6  11     1062.81     1117.08     11.16 o 
   2   6  11      324.29      327.28     12.88 o 
   3   6  11       98.76      106.22     12.14 o 
   4   6  11       33.18       32.33     12.21 o 
   5   6  11       17.27       15.58     12.67 o 
  -5   7  11       38.48       35.63      9.74 o 
  -4   7  11       37.89       36.11      8.36 o 
  -3   7  11       43.42       25.10      7.95 o 
  -2   7  11       44.19       47.02      7.89 o 
  -1   7  11      255.32      262.66      7.93 o 
   0   7  11      232.57      215.19      8.20 o 
   1   7  11      257.85      264.00      9.88 o 
   2   7  11       42.62       47.55      9.30 o 
   3   7  11       42.81       22.02     12.03 o 
   4   7  11       36.50       28.51     10.74 o 
   5   7  11       39.30       35.52     12.98 o 
  -4   8  11       45.55       49.83      7.84 o 
  -3   8  11       33.29       37.57      8.07 o 
  -2   8  11      125.43      119.02      8.78 o 
  -1   8  11       41.90       45.20      7.84 o 
   0   8  11        2.53        4.06      8.27 o 
   1   8  11       40.98       55.55      8.44 o 
   2   8  11      124.34      120.18      8.87 o 
   3   8  11       33.48       34.06     12.23 o 
   4   8  11       46.74       48.41     12.65 o 
  -4   9  11        6.70        6.47      7.81 o 
  -3   9  11        9.42        1.66      8.14 o 
  -2   9  11       17.13       16.52      7.86 o 
  -1   9  11       34.45       38.04      7.43 o 
   0   9  11       34.11       27.85      9.26 o 
   1   9  11       34.38       34.31      7.96 o 
   2   9  11       17.00       17.36      8.52 o 
   3   9  11        9.45        4.36     10.74 o 
   4   9  11        7.24        6.91     10.94 o 
  -3  10  11       50.54       48.46      9.06 o 
  -2  10  11       15.73       14.59      8.66 o 
  -1  10  11       39.41       34.28     10.56 o 
   0  10  11        0.00        3.88      9.28 o 
   1  10  11       39.03       39.15      8.03 o 
   2  10  11       16.19        4.48     10.68 o 
   3  10  11       48.50       33.70     11.09 o 
  -3  11  11       20.22       13.41      9.13 o 
  -2  11  11       13.43       13.40      7.27 o 
  -1  11  11        9.28        8.03      8.13 o 
   0  11  11       75.37       77.88      8.34 o 
   1  11  11        9.13        0.00      8.77 o 
   2  11  11       13.57       11.88      8.91 o 
   3  11  11       19.91       14.68      9.99 o 
  -2  12  11       13.86        6.52      8.38 o 
  -1  12  11        0.28        0.00      9.87 o 
   0  12  11       74.73       79.51      9.25 o 
   1  12  11        0.22        0.00     10.95 o 
   2  12  11       14.60        4.55      9.20 o 
   0   0  12      511.42      525.00     12.82 o 
   1   0  12       55.54       43.74      5.58 o 
   2   0  12      588.45      613.12      8.95 o 
   3   0  12      153.34      162.87      7.72 o 
   4   0  12       11.88        7.26      8.43 o 
   5   0  12      220.91      255.00      9.98 o 
  -5   1  12       85.95       86.78      9.38 o 
  -4   1  12        8.13        0.00      7.80 o 
  -3   1  12      309.46      305.35      9.21 o 
  -2   1  12      155.64      161.65      8.05 o 
  -1   1  12      142.12      140.88      6.68 o 
   0   1  12      398.40      395.87      8.07 o 
   1   1  12      139.97      130.48      6.19 o 
   2   1  12      156.09      166.85      8.79 o 
   3   1  12      308.82      293.14      9.38 o 
   4   1  12        7.76        3.31      8.43 o 
   5   1  12       85.49       81.25      8.72 o 
  -5   2  12       31.30       28.73     10.15 o 
  -4   2  12       46.59       43.28      8.59 o 
  -3   2  12       56.08       60.12      7.38 o 
  -2   2  12      442.23      451.45      8.99 o 
  -1   2  12      117.16      119.72      7.79 o 
   0   2  12     1147.21     1074.94     18.84 o 
   1   2  12      121.75      116.90      8.44 o 
   2   2  12      442.83      440.60      8.81 o 
   3   2  12       56.31       55.56     10.40 o 
   4   2  12       49.16       48.03     10.60 o 
   5   2  12       30.93       27.94     10.94 o 
  -5   3  12       87.36       78.07      9.70 o 
  -4   3  12       24.17       33.24      8.62 o 
  -3   3  12      154.65      165.06      8.85 o 
  -2   3  12      234.99      237.97      8.38 o 
  -1   3  12       20.31       19.25      8.87 o 
   0   3  12      128.07      118.61      8.55 o 
   1   3  12       19.69       14.21      9.92 o 
   2   3  12      229.94      234.84      9.01 o 
   3   3  12      156.49      170.04     12.27 o 
   4   3  12       23.63       26.15     10.47 o 
   5   3  12       86.26       76.69     11.24 o 
  -5   4  12       34.99       26.93      9.58 o 
  -4   4  12      114.97      108.86      7.95 o 
  -3   4  12      251.53      268.99      8.05 o 
  -2   4  12      180.03      181.62      8.14 o 
  -1   4  12      180.46      209.58      7.64 o 
   0   4  12      653.09      676.45     11.85 o 
   1   4  12      179.05      202.82      9.61 o 
   2   4  12      188.28      194.05      9.63 o 
   3   4  12      247.48      254.04     11.11 o 
   4   4  12      115.31      112.98     12.51 o 
   5   4  12       35.13       27.62     12.75 o 
  -5   5  12        3.03        0.00      8.81 o 
  -4   5  12       38.07       29.69      8.77 o 
  -3   5  12      100.94       87.29      8.16 o 
  -2   5  12       12.42       13.10      7.16 o 
  -1   5  12      441.93      471.28      9.59 o 
   0   5  12      204.31      213.40      8.85 o 
   1   5  12      434.10      458.40      9.28 o 
   2   5  12       12.18       13.26      8.24 o 
   3   5  12       99.81       88.61      9.56 o 
   4   5  12       38.37       24.98      9.64 o 
   5   5  12        3.18        1.59     12.75 o 
  -5   6  12       33.33       22.57      8.48 o 
  -4   6  12       25.36       13.74      9.07 o 
  -3   6  12       12.73        7.56      9.31 o 
  -2   6  12       78.73       78.46      7.98 o 
  -1   6  12      216.00      235.40      8.93 o 
   0   6  12      117.18      113.95      7.97 o 
   1   6  12      216.45      223.56      7.83 o 
   2   6  12       78.29       78.83      9.35 o 
   3   6  12       12.41        6.88      7.89 o 
   4   6  12       26.09       17.67     12.34 o 
   5   6  12       32.77       15.30     11.29 o 
  -4   7  12       29.25       23.55      8.53 o 
  -3   7  12      124.78      132.93      9.06 o 
  -2   7  12        5.52        3.07      7.81 o 
  -1   7  12       25.42       16.88      7.79 o 
   0   7  12       62.83       54.01      7.84 o 
   1   7  12       24.47       21.66      7.30 o 
   2   7  12        5.35        4.95      9.15 o 
   3   7  12      122.53      133.92     12.57 o 
   4   7  12       27.00       13.63      9.82 o 
  -4   8  12        6.57        4.65      7.98 o 
  -3   8  12       12.91        8.79      8.18 o 
  -2   8  12       92.05       84.73      8.79 o 
  -1   8  12      143.85      152.67      8.26 o 
   0   8  12       19.45       14.61      7.35 o 
   1   8  12      142.94      144.02      7.73 o 
   2   8  12       95.53       95.46      9.70 o 
   3   8  12       11.94       20.31     10.72 o 
   4   8  12        6.47        3.28     10.18 o 
  -4   9  12       28.14       27.81      8.14 o 
  -3   9  12        4.95        2.68      8.24 o 
  -2   9  12       49.23       30.51      8.74 o 
  -1   9  12       33.76       25.08      8.68 o 
   0   9  12       81.46       93.18      7.64 o 
   1   9  12       34.25       29.64      8.67 o 
   2   9  12       51.09       44.03     10.72 o 
   3   9  12        4.69        1.92     10.92 o 
   4   9  12       28.57       28.19     12.92 o 
  -3  10  12       16.90        4.81      8.43 o 
  -2  10  12        6.01        2.13      8.22 o 
  -1  10  12       48.02       52.19      8.19 o 
   0  10  12       25.82       11.04      8.08 o 
   1  10  12       47.88       44.97      9.73 o 
   2  10  12        6.00        0.00      9.73 o 
   3  10  12       16.33        6.84      9.08 o 
  -2  11  12       13.16       10.65      9.04 o 
  -1  11  12        0.85        4.69      9.75 o 
   0  11  12       10.60       13.74      9.63 o 
   1  11  12        0.96        6.23      9.69 o 
   2  11  12       14.03       13.52      9.13 o 
  -1  12  12       26.58       16.23      8.50 o 
   0  12  12       21.92       21.63      9.10 o 
   1  12  12       26.99       18.81     10.06 o 
   1   0  13      886.57      902.59     14.92 o 
   2   0  13      273.36      268.26      8.56 o 
   3   0  13       12.25        5.69      8.47 o 
   4   0  13       27.74       16.11      8.68 o 
   5   0  13       24.19       17.02      9.23 o 
  -5   1  13        5.56        3.96      9.27 o 
  -4   1  13       22.51       21.85      8.68 o 
  -3   1  13       21.91       22.82      7.40 o 
  -2   1  13      207.44      226.37      8.34 o 
  -1   1  13      208.74      219.81      7.73 o 
   0   1  13      261.33      273.18      8.82 o 
   1   1  13      211.05      216.30      7.78 o 
   2   1  13      211.30      224.07      8.96 o 
   3   1  13       20.41       20.29      8.50 o 
   4   1  13       22.49       22.79      8.66 o 
   5   1  13        4.92        9.40      8.94 o 
  -5   2  13       23.51       12.53      9.09 o 
  -4   2  13       21.95       15.65      8.23 o 
  -3   2  13       95.38       88.59      7.21 o 
  -2   2  13       90.14       82.25      8.52 o 
  -1   2  13      207.29      222.89      6.97 o 
   0   2  13      171.70      176.91      8.06 o 
   1   2  13      213.44      233.85      8.91 o 
   2   2  13       88.53       87.26     12.03 o 
   3   2  13       95.85      104.62     10.64 o 
   4   2  13       22.05       13.24     10.66 o 
   5   2  13       23.56       20.79     12.79 o 
  -5   3  13       27.95       24.10      8.66 o 
  -4   3  13      186.96      181.87      8.70 o 
  -3   3  13       15.72       22.64      7.37 o 
  -2   3  13       44.30       41.89      8.40 o 
  -1   3  13       48.07       48.03      7.82 o 
   0   3  13        2.14        1.71      8.95 o 
   1   3  13       46.41       50.11      8.30 o 
   2   3  13       42.67       36.66      8.35 o 
   3   3  13       16.65       16.15     12.08 o 
   4   3  13      183.79      183.22     12.92 o 
   5   3  13       27.63       31.47     12.83 o 
  -5   4  13        2.79        3.49      9.63 o 
  -4   4  13       16.88        6.93      9.62 o 
  -3   4  13      287.60      308.12      9.57 o 
  -2   4  13       26.50       28.13      7.32 o 
  -1   4  13      178.73      187.87     10.58 o 
   0   4  13       12.32       14.18      7.60 o 
   1   4  13      182.70      187.21      9.59 o 
   2   4  13       24.37       14.66     10.26 o 
   3   4  13      289.18      304.97     10.37 o 
   4   4  13       16.11        5.14     12.42 o 
   5   4  13        2.67        5.38     11.02 o 
  -5   5  13        9.05        1.09      9.77 o 
  -4   5  13       65.55       63.07      7.88 o 
  -3   5  13        4.10        3.95      7.40 o 
  -2   5  13       30.26       19.14      7.85 o 
  -1   5  13       37.81       42.47      7.87 o 
   0   5  13       14.02       11.13      9.21 o 
   1   5  13       38.13       46.08     10.32 o 
   2   5  13       29.13       25.07      8.46 o 
   3   5  13        4.39        2.02      7.91 o 
   4   5  13       66.02       68.82     12.74 o 
   5   5  13        8.65        0.68     12.96 o 
  -4   6  13       69.45       58.20      7.99 o 
  -3   6  13       40.23       37.36      8.13 o 
  -2   6  13       19.07       13.52      7.84 o 
  -1   6  13      109.19      120.67      8.77 o 
   0   6  13       58.92       56.50      7.47 o 
   1   6  13      105.83      109.97     10.58 o 
   2   6  13       19.27        9.27      7.84 o 
   3   6  13       39.12       35.33      9.56 o 
   4   6  13       70.31       58.04     12.85 o 
  -4   7  13       21.11       12.13      7.10 o 
  -3   7  13       25.65       23.24      8.19 o 
  -2   7  13       36.30       25.03      8.01 o 
  -1   7  13       44.35       42.57      7.50 o 
   0   7  13       64.40       61.58      9.36 o 
   1   7  13       43.89       42.90      7.05 o 
   2   7  13       36.75       24.67      9.47 o 
   3   7  13       25.00       16.82      9.69 o 
   4   7  13       21.70       16.11      9.95 o 
  -4   8  13       11.06        4.27      9.22 o 
  -3   8  13       43.31       27.18      9.84 o 
  -2   8  13       33.41       24.53      7.20 o 
  -1   8  13       27.28       23.94      8.01 o 
   0   8  13       75.79       78.07      7.67 o 
   1   8  13       27.00       26.05      7.46 o 
   2   8  13       32.73       25.03     10.64 o 
   3   8  13       44.13       28.75      9.88 o 
   4   8  13       11.42        6.62     10.03 o 
  -3   9  13        0.22        0.08      9.05 o 
  -2   9  13       23.09       14.90      7.73 o 
  -1   9  13       27.46       19.79      8.79 o 
   0   9  13        0.61        0.65      8.05 o 
   1   9  13       25.49       19.32      8.12 o 
   2   9  13       22.30       15.71      8.96 o 
   3   9  13        0.18        0.00     11.04 o 
  -2  10  13       16.76       12.25      8.49 o 
  -1  10  13        7.61        0.86      8.95 o 
   0  10  13        2.28        2.58      8.16 o 
   1  10  13        8.16        0.02      8.95 o 
   2  10  13       16.46       19.79     10.00 o 
  -1  11  13        9.78        9.43      7.44 o 
   0  11  13       17.58       17.50      8.43 o 
   1  11  13        9.90       11.77      9.93 o 
   0   0  14        0.23        3.98      9.87 o 
   1   0  14        0.02        0.00      7.63 o 
   2   0  14       25.30       32.75      8.45 o 
   3   0  14        1.44        0.28      7.94 o 
   4   0  14        0.52        0.00      9.58 o 
   5   0  14        1.52        0.00      8.49 o 
  -5   1  14        0.09        0.43      9.14 o 
  -4   1  14       71.20       65.45      8.34 o 
  -3   1  14       72.47       74.46      8.09 o 
  -2   1  14       43.16       44.36      7.42 o 
  -1   1  14      152.44      167.41      8.13 o 
   0   1  14       10.37        9.45      7.50 o 
   1   1  14      152.78      158.30      7.76 o 
   2   1  14       42.21       39.57      7.41 o 
   3   1  14       75.21       68.24      7.67 o 
   4   1  14       71.21       68.41      8.98 o 
   5   1  14        0.06        0.67      9.99 o 
  -5   2  14       15.16       10.24      9.14 o 
  -4   2  14       49.12       39.42      8.38 o 
  -3   2  14        5.31        7.64      7.88 o 
  -2   2  14      153.60      147.32      8.95 o 
  -1   2  14       21.99       22.00      8.36 o 
   0   2  14       67.46       76.50      7.84 o 
   1   2  14       21.01       23.51      8.32 o 
   2   2  14      150.69      157.42     10.82 o 
   3   2  14        5.18        4.00     10.44 o 
   4   2  14       49.50       39.96     12.64 o 
   5   2  14       14.64        6.98     10.02 o 
  -4   3  14       34.02       24.87      9.82 o 
  -3   3  14       50.65       56.05      9.52 o 
  -2   3  14       35.97       35.97      7.94 o 
  -1   3  14       77.94       93.19      9.34 o 
   0   3  14       22.46       16.01      8.41 o 
   1   3  14       77.14       90.34      8.60 o 
   2   3  14       36.00       31.78      8.53 o 
   3   3  14       50.66       58.82     12.33 o 
   4   3  14       35.03       24.22     10.91 o 
  -4   4  14       46.01       45.36      8.45 o 
  -3   4  14       11.05        5.96      7.50 o 
  -2   4  14       21.86       14.80      7.41 o 
  -1   4  14       49.78       39.71      9.38 o 
   0   4  14       95.65      104.53      8.77 o 
   1   4  14       50.87       54.11      8.54 o 
   2   4  14       20.35       13.62      9.32 o 
   3   4  14       10.67        3.09     12.29 o 
   4   4  14       45.86       52.55     11.12 o 
  -4   5  14       97.98       94.11      9.93 o 
  -3   5  14       31.23       31.17      8.16 o 
  -2   5  14       12.26        8.62      7.96 o 
  -1   5  14      106.00      108.30      9.67 o 
   0   5  14       29.27       23.84      8.57 o 
   1   5  14      107.74      102.71      8.30 o 
   2   5  14       12.44       14.25      8.47 o 
   3   5  14       31.14       30.42      9.65 o 
   4   5  14       98.12       86.82     11.56 o 
  -4   6  14       41.21       27.74      7.60 o 
  -3   6  14       32.47       28.53      7.76 o 
  -2   6  14      115.18      114.26      7.86 o 
  -1   6  14       44.69       38.83      8.12 o 
   0   6  14      114.35      107.28      7.71 o 
   1   6  14       44.19       38.67      9.55 o 
   2   6  14      114.80      115.27      9.85 o 
   3   6  14       32.38       30.51      9.78 o 
   4   6  14       40.28       39.57     12.98 o 
  -3   7  14        1.29        0.26      7.34 o 
  -2   7  14       53.37       49.47      8.87 o 
  -1   7  14       29.97       28.22      8.15 o 
   0   7  14        9.63        7.32      7.47 o 
   1   7  14       32.09       39.27      9.60 o 
   2   7  14       52.18       47.62      8.90 o 
   3   7  14        1.28        0.85      9.79 o 
  -3   8  14        1.91        0.00      8.40 o 
  -2   8  14       29.08       23.97      9.00 o 
  -1   8  14       51.94       46.36      8.32 o 
   0   8  14       59.11       49.93      8.19 o 
   1   8  14       49.85       57.27      8.89 o 
   2   8  14       29.15       22.38     10.95 o 
   3   8  14        1.87        0.00      9.87 o 
  -2   9  14       29.27       23.39      8.48 o 
  -1   9  14       46.90       42.17      8.35 o 
   0   9  14        3.91        0.57      7.22 o 
   1   9  14       46.95       39.65      9.04 o 
   2   9  14       30.60       16.24     10.04 o 
  -1  10  14        8.45        2.70      9.10 o 
   0  10  14        1.64        4.32      7.76 o 
   1  10  14        8.58        2.22      9.10 o 
   1   0  15       83.12       91.36      8.64 o 
   2   0  15        3.02        3.66      8.47 o 
   3   0  15       77.59       91.13      7.85 o 
   4   0  15       36.19       26.00      8.45 o 
  -4   1  15       73.84       69.99      9.22 o 
  -3   1  15        9.21        3.53      7.55 o 
  -2   1  15       44.95       46.72      8.63 o 
  -1   1  15       98.78      102.67      8.06 o 
   0   1  15       30.99       36.45      8.45 o 
   1   1  15       98.34      100.17      8.12 o 
   2   1  15       45.14       33.86      9.51 o 
   3   1  15        8.95        3.12      7.59 o 
   4   1  15       73.97       58.56     11.29 o 
  -4   2  15       12.81        6.65      8.44 o 
  -3   2  15        3.05        1.96      8.04 o 
  -2   2  15       50.52       52.12      7.67 o 
  -1   2  15       72.31       77.81      9.46 o 
   0   2  15       45.61       43.12      9.36 o 
   1   2  15       70.48       78.24      8.06 o 
   2   2  15       54.10       55.34      8.75 o 
   3   2  15        2.58        0.00      8.79 o 
   4   2  15       12.80        8.02      9.91 o 
  -4   3  15        2.17        1.72      9.93 o 
  -3   3  15        2.00        6.22      8.78 o 
  -2   3  15       37.02       27.90      7.58 o 
  -1   3  15      187.88      205.95      9.11 o 
   0   3  15       41.01       33.15      8.02 o 
   1   3  15      184.80      203.05     10.00 o 
   2   3  15       37.12       33.01      8.09 o 
   3   3  15        1.99        8.37     10.71 o 
   4   3  15        2.49        0.00     11.14 o 
  -4   4  15       14.15        8.69     10.02 o 
  -3   4  15       59.65       70.03      9.02 o 
  -2   4  15        6.04       11.83      7.96 o 
  -1   4  15      170.13      176.69      7.56 o 
   0   4  15       25.21       23.38      8.68 o 
   1   4  15      172.75      178.75     10.98 o 
   2   4  15        6.26        3.46      8.70 o 
   3   4  15       59.74       59.16     11.09 o 
   4   4  15       14.15       12.04     12.91 o 
  -4   5  15        9.71        9.75      9.18 o 
  -3   5  15       39.71       39.23      9.10 o 
  -2   5  15        4.74        9.78      8.73 o 
  -1   5  15        0.24        1.41      9.39 o 
   0   5  15        0.52        1.01      8.60 o 
   1   5  15        0.20        0.56      7.96 o 
   2   5  15        4.42        0.00      8.74 o 
   3   5  15       40.05       41.13      9.90 o 
   4   5  15        9.22        8.98     11.29 o 
  -3   6  15       52.32       37.75      8.00 o 
  -2   6  15       34.24       27.77      7.35 o 
  -1   6  15       20.51       20.32      8.82 o 
   0   6  15       37.14       31.81      8.83 o 
   1   6  15       19.23       13.17     10.70 o 
   2   6  15       34.79       25.82      8.96 o 
   3   6  15       52.77       45.46      8.50 o 
  -3   7  15       23.30       15.69      7.98 o 
  -2   7  15       28.09       21.99      8.36 o 
  -1   7  15       74.69       56.43      7.89 o 
   0   7  15       24.83       15.49      8.20 o 
   1   7  15       73.23       59.58     10.95 o 
   2   7  15       28.36       24.25      8.96 o 
   3   7  15       23.64       15.67     10.05 o 
  -2   8  15       15.46        9.69      8.44 o 
  -1   8  15       21.13       11.06      7.80 o 
   0   8  15      137.57      132.49      8.20 o 
   1   8  15       21.88       12.63      9.86 o 
   2   8  15       15.45        9.22      8.52 o 
  -1   9  15        9.48       11.51      7.86 o 
   0   9  15       17.52       10.51      9.11 o 
   1   9  15       10.07        9.40      7.96 o 
   0   0  16        0.62        0.00     14.85 o 
   1   0  16        0.06        0.00      7.89 o 
   2   0  16      164.27      175.13      9.18 o 
   3   0  16        1.03        2.53      9.70 o 
   4   0  16        0.71        0.00      9.15 o 
  -4   1  16       65.82       62.52      9.47 o 
  -3   1  16       29.17       15.43      7.76 o 
  -2   1  16        9.06        6.75      7.55 o 
  -1   1  16       49.85       38.53      8.75 o 
   0   1  16        5.58        3.85      7.87 o 
   1   1  16       50.43       43.51      8.77 o 
   2   1  16        8.52        9.12      9.60 o 
   3   1  16       29.76       12.56      9.74 o 
   4   1  16       64.97       58.26      9.48 o 
  -3   2  16        2.59        7.32      8.84 o 
  -2   2  16       93.15       90.71      7.47 o 
  -1   2  16       32.99       27.35      8.67 o 
   0   2  16      154.53      162.07      9.86 o 
   1   2  16       31.77       29.62      8.04 o 
   2   2  16       97.00       89.79      9.87 o 
   3   2  16        2.50        3.75      8.93 o 
  -3   3  16       22.75       13.17      7.81 o 
  -2   3  16       19.60       19.66      7.62 o 
  -1   3  16       42.54       28.71      8.18 o 
   0   3  16       22.62       15.01      8.08 o 
   1   3  16       42.87       31.37      8.78 o 
   2   3  16       19.00        6.54     10.87 o 
   3   3  16       22.10       19.28      9.05 o 
  -3   4  16       27.10       16.50      7.97 o 
  -2   4  16       22.64       19.38      8.95 o 
  -1   4  16       48.25       56.85      8.31 o 
   0   4  16      186.06      174.72      8.10 o 
   1   4  16       49.09       50.19      8.29 o 
   2   4  16       22.25       17.90      8.87 o 
   3   4  16       26.13        5.87     11.30 o 
  -3   5  16        7.41       11.25      7.91 o 
  -2   5  16        8.45        7.84      8.30 o 
  -1   5  16       20.50       11.00      7.69 o 
   0   5  16        0.00        0.00      8.13 o 
   1   5  16       20.44       20.63      8.22 o 
   2   5  16        8.09       11.59      9.71 o 
   3   5  16        7.44        0.57     10.07 o 
  -2   6  16       16.39       15.91      9.09 o 
  -1   6  16        0.78        0.97      8.26 o 
   0   6  16      104.59      101.88     10.07 o 
   1   6  16        0.82        2.66      9.71 o 
   2   6  16       16.44       17.59      9.86 o 
  -2   7  16        3.09        5.26     10.04 o 
  -1   7  16       25.03       19.62      8.40 o 
   0   7  16       84.35       87.37      9.31 o 
   1   7  16       24.59       16.95     11.16 o 
   2   7  16        3.27        1.89     10.12 o 
  -1   8  16        9.26        9.25      9.18 o 
   0   8  16        0.11        0.00     11.22 o 
   1   8  16        9.76        7.13     10.10 o 
   1   0  17       14.87       12.32      8.79 o 
   2   0  17        2.10        0.10      8.20 o 
   3   0  17       30.74       29.51      8.01 o 
  -3   1  17       15.97        7.41      9.12 o 
  -2   1  17       45.32       38.18      8.99 o 
  -1   1  17       73.06       63.22      7.04 o 
   0   1  17       24.40       16.45      8.78 o 
   1   1  17       73.80       61.86      9.90 o 
   2   1  17       44.81       42.83      8.44 o 
   3   1  17       16.22       12.19     11.16 o 
  -3   2  17       31.66       23.11     10.07 o 
  -2   2  17       17.80       12.17      7.77 o 
  -1   2  17       73.90       68.00      9.02 o 
   0   2  17        2.16        0.00      8.75 o 
   1   2  17       74.04       70.73      9.11 o 
   2   2  17       17.87        6.13      8.99 o 
   3   2  17       31.65       17.87      9.24 o 
  -2   3  17        0.25        0.00      8.31 o 
  -1   3  17        1.65        2.45      8.24 o 
   0   3  17       40.76       33.02      8.90 o 
   1   3  17        1.65        7.99      8.15 o 
   2   3  17        0.10        1.66      9.80 o 
  -2   4  17       12.09       12.28      9.12 o 
  -1   4  17       38.04       25.63      7.82 o 
   0   4  17       24.21       12.50      8.35 o 
   1   4  17       37.11       23.20      8.41 o 
   2   4  17       12.59       11.32      9.11 o 
  -2   5  17        1.74        5.09     10.02 o 
  -1   5  17       14.25        8.62      8.35 o 
   0   5  17        3.35        9.46      8.98 o 
   1   5  17       14.85       12.36      8.42 o 
   2   5  17        1.64        2.47     10.06 o 
  -1   6  17       38.12       18.52      9.29 o 
   0   6  17        5.90        0.62      9.93 o 
   1   6  17       38.91       31.85     10.17 o 
   0   0  18      284.23      313.95     17.95 o 
   1   0  18       14.09       15.67      9.88 o 
   2   0  18       58.72       35.22      9.35 o 
  -2   1  18        6.27        0.00      9.16 o 
  -1   1  18        2.20        0.00      9.90 o 
   0   1  18       62.47       47.29      9.30 o 
   1   1  18        2.28        6.26      9.87 o 
   2   1  18        6.32        9.51      9.96 o 
  -2   2  18       26.39       19.74      7.92 o 
  -1   2  18        3.55        2.67      7.83 o 
   0   2  18      103.46      102.79      8.76 o 
   1   2  18        3.52        0.00      9.94 o 
   2   2  18       24.96       18.34     10.08 o 
  -1   3  18       38.49       25.97      8.56 o 
   0   3  18        4.12        0.00      8.40 o 
   1   3  18       38.33       27.81      8.53 o 
  -1   4  18       14.06       14.22      9.20 o 
   0   4  18        9.53        7.14      8.45 o 
   1   4  18       14.55        9.72      8.54 o 
                                                 
